# Supplementary material for: 1-(2-Chloro­phenyl)-6-fluoro-2-methyl-1H-indole-3-carbonitrile
Source: Acta Crystallogr Sect E Struct Rep Online. 2011 Apr 7;67(Pt 5):o1041. doi: 10.1107/S1600536811011214 (PMC3089219; doi:10.1107/S1600536811011214)
Supplement: Supplementary file 1 [file e-67-o1041-sup1.cif]

##############################################################################
#                                                                            #
# This CIF contains the data in a paper accepted for publication in          #
# Acta Crystallographica Section E. It conforms to the requirements of       #
# Notes for Authors for Acta Crystallographica Section E, and has been       #
# peer reviewed under the auspices of the IUCr Commission on Journals.       #
#                                                                            #
# Full details of the Crystallographic Information File format               #
# are given in the paper "The Crystallographic Information File (CIF):       #
# a New Standard Archive File for Crystallography" by S. R. Hall, F. H.      #
# Allen and I. D. Brown [Acta Cryst. (1991), A47, 655-685].                  #
#                                                                            #
# The current version of the core CIF dictionary is obtainable from          #
# ftp://ftp.iucr.org/pub/cif_core.dic.                                       #
#                                                                            #
# Software is freely available for graphical display of the structure(s)     #
# in this CIF. For information consult the CIF software page                 #
# http://www.iucr.org/resources/cif/software.                                #
#                                                                            #
# This file may be used for bona fide research purposes within the           #
# scientific community so long as proper attribution is given to the journal # 
# article from which it was obtained.                                        #
#                                                                            #
##############################################################################
data_global
_journal_date_recd_electronic     2011-03-24
_journal_date_accepted     2011-03-25
_journal_name_full     'Acta Crystallographica, Section E'
_journal_year     2011
_journal_volume     67
_journal_issue      5
_journal_page_first     o1041
_journal_page_last     o1041
_journal_paper_category     QO
_journal_coeditor_code     HB5823
loop_
    _publ_contact_author_name
    _publ_contact_author_address
    _publ_contact_author_email
    'Kun Yang'
; Teaching & Research Center,
Tianjin Medical University,Tianjin 300070,
 People's Republic of China
;
 'tijmu@tijmu.edu.cn'
    'Li, Pei-Fan'
;
 Pharmacy Department,
 Tianjin Medical College, Tianjin 300222,
 People's Republic of China
;
 austinmm@126.com
_publ_contact_author_fax     .
_publ_contact_author_phone     .
_publ_section_title
;
1-(2-Chlorophenyl)-6-fluoro-2-methyl-1<i>H</i>-indole-3-carbonitrile
;
loop_
    _publ_author_name
    _publ_author_address
    'Yang, Kun'
;
Teaching & Research Center,
Tianjin Medical University, Tianjin 300070,
 People's Republic of China
;
    'Li, Pei-Fan'
;
 Pharmacy Department,
 Tianjin Medical College, Tianjin 300222,
 People's Republic of China
;
    'Liu, Yan'
;
 Pharmacy Department,
 Tianjin Medical College, Tianjin 300222,
 People's Republic of China
;
    'Fang, Zhi-Zhong'
;
Teaching & Research Center,
Tianjin Medical University, Tianjin 300070,
 People's Republic of China
;
data_I
_chemical_name_systematic
;
1-(2-Chlorophenyl)-6-fluoro-2-methyl-1<i>H</i>-indole-3-carbonitrile
;
_chemical_name_common     ?
_chemical_formula_moiety     'C16 H10 Cl F N2'
_chemical_formula_sum     'C16 H10 Cl F N2'
_chemical_formula_iupac     'C16 H10 Cl F N2'
_chemical_formula_weight     284.71
_chemical_melting_point     ?
_symmetry_cell_setting     orthorhombic
_symmetry_space_group_name_H-M     'P b c a'
_symmetry_space_group_name_Hall     '-P 2ac 2ab'
loop_
    _symmetry_equiv_pos_as_xyz
    'x, y, z'
    '-x+1/2, y+1/2, z'
    'x, -y+1/2, z+1/2'
    '-x+1/2, -y, z+1/2'
    '-x, -y, -z'
    'x-1/2, -y-1/2, -z'
    '-x, y-1/2, -z-1/2'
    'x-1/2, y, -z-1/2'
_cell_length_a     7.4581(9)
_cell_length_b     16.8480(15)
_cell_length_c     21.356(2)
_cell_angle_alpha     90.00
_cell_angle_beta     90.00
_cell_angle_gamma     90.00
_cell_volume     2683.5(5)
_cell_formula_units_Z     8
_cell_measurement_reflns_used     10281
_cell_measurement_theta_min     1.50
_cell_measurement_theta_max     31.40
_cell_measurement_temperature     113(2)
_exptl_crystal_description     prism
_exptl_crystal_colour     colorless
_exptl_crystal_size_max     0.26
_exptl_crystal_size_mid     0.22
_exptl_crystal_size_min     0.20
_exptl_crystal_density_diffrn     1.409
_exptl_crystal_density_meas     ?
_exptl_crystal_density_method     'not measured'
_exptl_crystal_F_000     1168
_exptl_absorpt_coefficient_mu     0.286
_exptl_absorpt_correction_type     multi-scan
_exptl_absorpt_process_details     '(CrystalClear; Rigaku, 2009)'
_exptl_absorpt_correction_T_min     0.9294
_exptl_absorpt_correction_T_max     0.9450
_exptl_special_details
;
;
_diffrn_ambient_temperature     113(2)
_diffrn_radiation_type     MoK\a
_diffrn_radiation_wavelength     0.71075
_diffrn_radiation_source     'rotating anode'
_diffrn_radiation_monochromator     multilayer
_diffrn_measurement_device_type     'Rigaku Saturn724 CCD'
_diffrn_measurement_method     \w
_diffrn_detector_area_resol_mean     14.222
_diffrn_reflns_number     28426
_diffrn_reflns_av_R_equivalents     0.0335
_diffrn_reflns_av_sigmaI/netI     0.0252
_diffrn_reflns_theta_min     1.91
_diffrn_reflns_theta_max     30.03
_diffrn_reflns_theta_full     30.03
_diffrn_measured_fraction_theta_max     0.990
_diffrn_measured_fraction_theta_full     0.990
_diffrn_reflns_limit_h_min     -10
_diffrn_reflns_limit_h_max     9
_diffrn_reflns_limit_k_min     -23
_diffrn_reflns_limit_k_max     23
_diffrn_reflns_limit_l_min     -30
_diffrn_reflns_limit_l_max     30
_diffrn_standards_number     0
_diffrn_standards_interval_count     0
_diffrn_standards_interval_time     0
_diffrn_standards_decay_%     0
_refine_special_details
;
Refinement of <i>F</i>^2^ against ALL reflections. The weighted <i>R</i>-factor
<i>wR</i> and goodness of fit <i>S</i> are based on <i>F</i>^2^, conventional
<i>R</i>-factors <i>R</i> are based on <i>F</i>, with <i>F</i> set to zero for
negative <i>F</i>^2^. The threshold expression of <i>F</i>^2^ >
\s(<i>F</i>^2^) is used only for calculating <i>R</i>-factors(gt) <i>etc</i>.
and is not relevant to the choice of reflections for refinement.
<i>R</i>-factors based on <i>F</i>^2^ are statistically about twice as large
as those based on <i>F</i>, and <i>R</i>- factors based on ALL data will be
even larger.
;
_reflns_number_total     3893
_reflns_number_gt     3219
_reflns_threshold_expression     'I>2\s(I)'
_refine_ls_structure_factor_coef     Fsqd
_refine_ls_matrix_type     full
_refine_ls_R_factor_all     0.0509
_refine_ls_R_factor_gt     0.0407
_refine_ls_wR_factor_gt     0.1059
_refine_ls_wR_factor_ref     0.1128
_refine_ls_goodness_of_fit_ref     1.112
_refine_ls_restrained_S_all     1.112
_refine_ls_number_reflns     3893
_refine_ls_number_parameters     182
_refine_ls_number_restraints     0
_refine_ls_hydrogen_treatment     constr
_refine_ls_weighting_scheme     calc
_refine_ls_weighting_details
         'calc w=1/[\s^2^(Fo^2^)+(0.0644P)^2^+0.1004P] where P=(Fo^2^+2Fc^2^)/3'
_atom_sites_solution_hydrogens     geom
_atom_sites_solution_primary     direct
_atom_sites_solution_secondary     difmap
_refine_ls_shift/su_max     0.001
_refine_ls_shift/su_mean     0.000
_refine_diff_density_max     0.394
_refine_diff_density_min     -0.199
_refine_ls_extinction_method     none
_refine_ls_extinction_coef     ?
loop_
    _atom_type_symbol
    _atom_type_description
    _atom_type_scat_dispersion_real
    _atom_type_scat_dispersion_imag
    _atom_type_scat_source
    'C' 'C' 0.0033 0.0016
                         'International Tables Vol C Tables 4.2.6.8 and 6.1.1.4'
    'H' 'H' 0.0000 0.0000
                         'International Tables Vol C Tables 4.2.6.8 and 6.1.1.4'
    'N' 'N' 0.0061 0.0033
                         'International Tables Vol C Tables 4.2.6.8 and 6.1.1.4'
    'F' 'F' 0.0171 0.0103
                         'International Tables Vol C Tables 4.2.6.8 and 6.1.1.4'
    'Cl' 'Cl' 0.1484 0.1585
                         'International Tables Vol C Tables 4.2.6.8 and 6.1.1.4'
_computing_data_collection     'CrystalClear (Rigaku, 2009)'
_computing_cell_refinement     'CrystalClear (Rigaku, 2009)'
_computing_data_reduction     'CrystalClear (Rigaku, 2009)'
_computing_structure_solution     'SHELXS97 (Sheldrick, 2008)'
_computing_structure_refinement     'SHELXL97 (Sheldrick, 2008)'
_computing_molecular_graphics     'CrystalStructure (Rigaku, 2009)'
_computing_publication_material     'CrystalStructure (Rigaku, 2009)'
loop_
    _atom_site_type_symbol
    _atom_site_label
    _atom_site_fract_x
    _atom_site_fract_y
    _atom_site_fract_z
    _atom_site_U_iso_or_equiv
    _atom_site_adp_type
    _atom_site_calc_flag
    _atom_site_refinement_flags
    _atom_site_occupancy
    _atom_site_symmetry_multiplicity
    _atom_site_disorder_assembly
    _atom_site_disorder_group
    Cl Cl1 0.50520(4) 0.220294(19) 0.641958(16) 0.03226(11) Uani d . 1 1 . .
    F F1 0.61121(11) 0.54670(5) 0.76153(4) 0.0480(2) Uani d . 1 1 . .
    N N1 0.39260(12) 0.37712(5) 0.59488(4) 0.0236(2) Uani d . 1 1 . .
    N N2 0.79477(16) 0.43384(7) 0.42798(6) 0.0420(3) Uani d . 1 1 . .
    C C1 0.45553(17) 0.36559(7) 0.53489(5) 0.0258(2) Uani d . 1 1 . .
    C C2 0.60108(16) 0.41469(7) 0.52619(6) 0.0271(3) Uani d . 1 1 . .
    C C3 0.63160(15) 0.45816(7) 0.58328(6) 0.0265(3) Uani d . 1 1 . .
    C C4 0.49938(14) 0.43272(7) 0.62558(6) 0.0237(2) Uani d . 1 1 . .
    C C5 0.48747(16) 0.46061(7) 0.68659(6) 0.0280(3) Uani d . 1 1 . .
    H H5 0.3986 0.4427 0.7151 0.034 Uiso calc R 1 1 . .
    C C6 0.61408(17) 0.51607(7) 0.70243(6) 0.0337(3) Uani d . 1 1 . .
    C C7 0.74735(17) 0.54359(8) 0.66235(7) 0.0361(3) Uani d . 1 1 . .
    H H7 0.8315 0.5819 0.6765 0.043 Uiso calc R 1 1 . .
    C C8 0.75667(16) 0.51503(7) 0.60210(7) 0.0318(3) Uani d . 1 1 . .
    H H8 0.8460 0.5336 0.5740 0.038 Uiso calc R 1 1 . .
    C C9 0.36953(19) 0.30813(8) 0.49124(6) 0.0333(3) Uani d . 1 1 . .
    H H9A 0.3812 0.2543 0.5081 0.040 Uiso calc R 1 1 . .
    H H9B 0.4286 0.3109 0.4503 0.040 Uiso calc R 1 1 . .
    H H9C 0.2423 0.3213 0.4866 0.040 Uiso calc R 1 1 . .
    C C10 0.70533(17) 0.42350(7) 0.47083(6) 0.0317(3) Uani d . 1 1 . .
    C C11 0.25337(16) 0.33290(7) 0.62467(5) 0.0223(2) Uani d . 1 1 . .
    C C12 0.28935(15) 0.25756(7) 0.64802(5) 0.0230(2) Uani d . 1 1 . .
    C C13 0.15588(16) 0.21330(7) 0.67690(5) 0.0271(3) Uani d . 1 1 . .
    H H13 0.1800 0.1612 0.6918 0.032 Uiso calc R 1 1 . .
    C C14 -0.01309(16) 0.24642(8) 0.68363(6) 0.0277(3) Uani d . 1 1 . .
    H H14 -0.1052 0.2169 0.7037 0.033 Uiso calc R 1 1 . .
    C C15 -0.04958(18) 0.32238(7) 0.66141(6) 0.0295(3) Uani d . 1 1 . .
    H H15 -0.1658 0.3446 0.6664 0.035 Uiso calc R 1 1 . .
    C C16 0.08411(16) 0.36557(7) 0.63194(6) 0.0276(3) Uani d . 1 1 . .
    H H16 0.0598 0.4175 0.6167 0.033 Uiso calc R 1 1 . .
loop_
    _atom_site_aniso_label
    _atom_site_aniso_U_11
    _atom_site_aniso_U_22
    _atom_site_aniso_U_33
    _atom_site_aniso_U_12
    _atom_site_aniso_U_13
    _atom_site_aniso_U_23
    Cl1 0.02051(19) 0.02941(18) 0.0468(2) 0.00492(11) 0.00001(12) 0.00824(12)
    F1 0.0450(5) 0.0454(5) 0.0535(5) -0.0100(4) -0.0018(4) -0.0201(4)
    N1 0.0198(5) 0.0213(4) 0.0298(5) -0.0031(4) 0.0030(4) 0.0022(4)
    N2 0.0363(7) 0.0436(7) 0.0461(6) 0.0006(5) 0.0128(5) 0.0089(5)
    C1 0.0240(6) 0.0243(5) 0.0290(5) 0.0016(5) 0.0019(5) 0.0054(4)
    C2 0.0218(6) 0.0250(5) 0.0344(6) 0.0014(4) 0.0040(5) 0.0079(5)
    C3 0.0199(6) 0.0210(5) 0.0385(6) 0.0020(4) 0.0007(5) 0.0081(4)
    C4 0.0178(6) 0.0181(5) 0.0353(6) 0.0001(4) -0.0013(4) 0.0036(4)
    C5 0.0234(6) 0.0230(6) 0.0376(6) -0.0001(4) 0.0013(5) 0.0006(5)
    C6 0.0311(7) 0.0253(6) 0.0446(7) 0.0007(5) -0.0046(6) -0.0057(5)
    C7 0.0267(7) 0.0220(6) 0.0597(8) -0.0050(5) -0.0061(6) 0.0016(6)
    C8 0.0199(6) 0.0225(6) 0.0528(7) -0.0007(4) 0.0011(6) 0.0100(5)
    C9 0.0349(7) 0.0345(7) 0.0304(6) -0.0037(6) 0.0011(5) 0.0007(5)
    C10 0.0259(7) 0.0291(6) 0.0402(6) 0.0026(5) 0.0047(5) 0.0088(5)
    C11 0.0194(6) 0.0216(5) 0.0259(5) -0.0029(4) 0.0004(4) 0.0022(4)
    C12 0.0188(6) 0.0235(5) 0.0267(5) 0.0008(4) -0.0021(4) 0.0014(4)
    C13 0.0263(6) 0.0255(5) 0.0295(5) -0.0022(5) -0.0015(5) 0.0070(4)
    C14 0.0230(6) 0.0324(6) 0.0275(5) -0.0069(5) 0.0020(5) 0.0031(5)
    C15 0.0199(6) 0.0318(6) 0.0369(6) 0.0006(5) 0.0032(5) -0.0002(5)
    C16 0.0229(6) 0.0241(6) 0.0358(6) 0.0015(5) 0.0009(5) 0.0041(5)
_geom_special_details
;
All e.s.d.'s (except the e.s.d. in the dihedral angle between two l.s. planes)
are estimated using the full covariance matrix. The cell e.s.d.'s are taken
into account individually in the estimation of e.s.d.'s in distances, angles
and torsion angles; correlations between e.s.d.'s in cell parameters are only
used when they are defined by crystal symmetry. An approximate (isotropic)
treatment of cell e.s.d.'s is used for estimating e.s.d.'s involving l.s.
planes.
;
loop_
    _geom_bond_atom_site_label_1
    _geom_bond_atom_site_label_2
    _geom_bond_site_symmetry_2
    _geom_bond_distance
    _geom_bond_publ_flag
    Cl1 C12 . 1.7328(12) ?
    F1 C6 . 1.3636(15) ?
    N1 C1 . 1.3780(15) ?
    N1 C4 . 1.3934(14) ?
    N1 C11 . 1.4276(14) ?
    N2 C10 . 1.1457(16) ?
    C1 C2 . 1.3775(16) ?
    C1 C9 . 1.4892(17) ?
    C2 C10 . 1.4227(17) ?
    C2 C3 . 1.4404(18) ?
    C3 C8 . 1.3963(17) ?
    C3 C4 . 1.4045(16) ?
    C4 C5 . 1.3879(18) ?
    C5 C6 . 1.3708(17) ?
    C5 H5 . 0.9500 ?
    C6 C7 . 1.3914(19) ?
    C7 C8 . 1.375(2) ?
    C7 H7 . 0.9500 ?
    C8 H8 . 0.9500 ?
    C9 H9A . 0.9800 ?
    C9 H9B . 0.9800 ?
    C9 H9C . 0.9800 ?
    C11 C16 . 1.3857(16) ?
    C11 C12 . 1.3900(15) ?
    C12 C13 . 1.3883(16) ?
    C13 C14 . 1.3857(17) ?
    C13 H13 . 0.9500 ?
    C14 C15 . 1.3918(18) ?
    C14 H14 . 0.9500 ?
    C15 C16 . 1.3855(17) ?
    C15 H15 . 0.9500 ?
    C16 H16 . 0.9500 ?
loop_
    _geom_angle_atom_site_label_1
    _geom_angle_atom_site_label_2
    _geom_angle_atom_site_label_3
    _geom_angle_site_symmetry_1
    _geom_angle_site_symmetry_3
    _geom_angle
    _geom_angle_publ_flag
    C1 N1 C4 . . 109.73(9) ?
    C1 N1 C11 . . 126.05(10) ?
    C4 N1 C11 . . 123.83(9) ?
    C2 C1 N1 . . 108.01(10) ?
    C2 C1 C9 . . 130.19(11) ?
    N1 C1 C9 . . 121.80(11) ?
    C1 C2 C10 . . 127.27(12) ?
    C1 C2 C3 . . 108.40(10) ?
    C10 C2 C3 . . 124.33(11) ?
    C8 C3 C4 . . 119.56(12) ?
    C8 C3 C2 . . 134.28(11) ?
    C4 C3 C2 . . 106.16(10) ?
    C5 C4 N1 . . 129.26(11) ?
    C5 C4 C3 . . 123.06(11) ?
    N1 C4 C3 . . 107.68(11) ?
    C6 C5 C4 . . 114.73(11) ?
    C6 C5 H5 . . 122.6 ?
    C4 C5 H5 . . 122.6 ?
    F1 C6 C5 . . 118.39(12) ?
    F1 C6 C7 . . 117.04(11) ?
    C5 C6 C7 . . 124.57(13) ?
    C8 C7 C6 . . 119.68(12) ?
    C8 C7 H7 . . 120.2 ?
    C6 C7 H7 . . 120.2 ?
    C7 C8 C3 . . 118.39(12) ?
    C7 C8 H8 . . 120.8 ?
    C3 C8 H8 . . 120.8 ?
    C1 C9 H9A . . 109.5 ?
    C1 C9 H9B . . 109.5 ?
    H9A C9 H9B . . 109.5 ?
    C1 C9 H9C . . 109.5 ?
    H9A C9 H9C . . 109.5 ?
    H9B C9 H9C . . 109.5 ?
    N2 C10 C2 . . 176.12(15) ?
    C16 C11 C12 . . 119.89(10) ?
    C16 C11 N1 . . 120.35(10) ?
    C12 C11 N1 . . 119.73(10) ?
    C13 C12 C11 . . 120.76(11) ?
    C13 C12 Cl1 . . 120.31(9) ?
    C11 C12 Cl1 . . 118.91(9) ?
    C14 C13 C12 . . 118.81(11) ?
    C14 C13 H13 . . 120.6 ?
    C12 C13 H13 . . 120.6 ?
    C13 C14 C15 . . 120.85(11) ?
    C13 C14 H14 . . 119.6 ?
    C15 C14 H14 . . 119.6 ?
    C16 C15 C14 . . 119.80(12) ?
    C16 C15 H15 . . 120.1 ?
    C14 C15 H15 . . 120.1 ?
    C15 C16 C11 . . 119.86(11) ?
    C15 C16 H16 . . 120.1 ?
    C11 C16 H16 . . 120.1 ?
loop_
    _geom_torsion_atom_site_label_1
    _geom_torsion_atom_site_label_2
    _geom_torsion_atom_site_label_3
    _geom_torsion_atom_site_label_4
    _geom_torsion_site_symmetry_1
    _geom_torsion_site_symmetry_2
    _geom_torsion_site_symmetry_3
    _geom_torsion_site_symmetry_4
    _geom_torsion
    _geom_torsion_publ_flag
    C4 N1 C1 C2 . . . . -1.08(13) ?
    C11 N1 C1 C2 . . . . -174.11(10) ?
    C4 N1 C1 C9 . . . . 178.91(11) ?
    C11 N1 C1 C9 . . . . 5.89(17) ?
    N1 C1 C2 C10 . . . . -178.61(11) ?
    C9 C1 C2 C10 . . . . 1.4(2) ?
    N1 C1 C2 C3 . . . . 0.59(13) ?
    C9 C1 C2 C3 . . . . -179.40(12) ?
    C1 C2 C3 C8 . . . . 179.90(13) ?
    C10 C2 C3 C8 . . . . -0.9(2) ?
    C1 C2 C3 C4 . . . . 0.10(13) ?
    C10 C2 C3 C4 . . . . 179.33(11) ?
    C1 N1 C4 C5 . . . . -178.37(12) ?
    C11 N1 C4 C5 . . . . -5.16(18) ?
    C1 N1 C4 C3 . . . . 1.15(13) ?
    C11 N1 C4 C3 . . . . 174.36(10) ?
    C8 C3 C4 C5 . . . . -1.03(17) ?
    C2 C3 C4 C5 . . . . 178.81(11) ?
    C8 C3 C4 N1 . . . . 179.41(10) ?
    C2 C3 C4 N1 . . . . -0.75(12) ?
    N1 C4 C5 C6 . . . . -179.77(11) ?
    C3 C4 C5 C6 . . . . 0.78(17) ?
    C4 C5 C6 F1 . . . . 179.77(11) ?
    C4 C5 C6 C7 . . . . -0.48(18) ?
    F1 C6 C7 C8 . . . . -179.81(11) ?
    C5 C6 C7 C8 . . . . 0.4(2) ?
    C6 C7 C8 C3 . . . . -0.63(18) ?
    C4 C3 C8 C7 . . . . 0.91(17) ?
    C2 C3 C8 C7 . . . . -178.87(13) ?
    C1 C2 C10 N2 . . . .  18E1(10)
                                  ?
    C3 C2 C10 N2 . . . . -2(2) ?
    C1 N1 C11 C16 . . . . -104.36(13) ?
    C4 N1 C11 C16 . . . . 83.56(14) ?
    C1 N1 C11 C12 . . . . 77.42(15) ?
    C4 N1 C11 C12 . . . . -94.66(13) ?
    C16 C11 C12 C13 . . . . 2.09(17) ?
    N1 C11 C12 C13 . . . . -179.69(10) ?
    C16 C11 C12 Cl1 . . . . -176.62(9) ?
    N1 C11 C12 Cl1 . . . . 1.61(15) ?
    C11 C12 C13 C14 . . . . -1.76(17) ?
    Cl1 C12 C13 C14 . . . . 176.93(9) ?
    C12 C13 C14 C15 . . . . 0.59(18) ?
    C13 C14 C15 C16 . . . . 0.24(19) ?
    C14 C15 C16 C11 . . . . 0.07(19) ?
    C12 C11 C16 C15 . . . . -1.22(17) ?
    N1 C11 C16 C15 . . . . -179.44(11) ?
loop_
    _geom_hbond_atom_site_label_D
    _geom_hbond_atom_site_label_H
    _geom_hbond_atom_site_label_A
    _geom_hbond_site_symmetry_A
    _geom_hbond_distance_DH
    _geom_hbond_distance_HA
    _geom_hbond_distance_DA
    _geom_hbond_angle_DHA
    C7 H7 F1 8_657 0.95 2.54 3.1638(16) 123
    C7 H7 Cl1 2_655 0.95 2.73 3.5296(14) 142
    C15 H15 Cg1 1_455 0.95 2.92 3.7246(14) 143
