# Supplementary material for: 1-(2-Chloro­phenyl)-6-fluoro-2-methyl-1H-indole-3-carbonitrile
Source: Acta Crystallogr Sect E Struct Rep Online. 2011 Apr 7;67(Pt 5):o1041. doi: 10.1107/S1600536811011214 (PMC3089219; doi:10.1107/S1600536811011214)
Supplement: Supplementary file 2 [file e-67-o1041-Isup2.hkl]

# 
# h,k,l, Fc-squared, Fo-squared, sigma(Fo-squared) and status flag 
# 
data_I
_shelx_title '  _m110303g' 
_shelx_refln_list_code          4 
_shelx_F_calc_maximum      187.62 
_exptl_crystal_F_000      1168.00 
_reflns_d_resolution_high  0.7100 
 
loop_ 
 _symmetry_equiv_pos_as_xyz 
 'x, y, z' 
 '-x+1/2, y+1/2, z' 
 'x, -y+1/2, z+1/2' 
 '-x+1/2, -y, z+1/2' 
 '-x, -y, -z' 
 'x-1/2, -y-1/2, -z' 
 '-x, y-1/2, -z-1/2' 
 'x-1/2, y, -z-1/2' 
 
_cell_length_a     7.4581 
_cell_length_b    16.8480 
_cell_length_c    21.3560 
_cell_angle_alpha  90.000 
_cell_angle_beta   90.000 
_cell_angle_gamma  90.000 
 
_shelx_F_squared_multiplier     1.000 
 
loop_ 
 _refln_index_h 
 _refln_index_k 
 _refln_index_l 
 _refln_F_squared_calc 
 _refln_F_squared_meas 
 _refln_F_squared_sigma 
 _refln_observed_status 
   2   0   0     9852.15    10623.04     75.66 o 
   4   0   0     5154.00     5413.70     34.80 o 
   6   0   0      302.87      265.90     21.20 o 
   8   0   0     7345.40     7310.08     84.78 o 
   2   1   0     4078.17     4128.72     32.38 o 
   4   1   0      398.23      399.67      7.09 o 
   6   1   0      250.26      262.82     11.63 o 
   8   1   0       59.90       66.37     15.37 o 
   0   2   0      431.70      515.56      8.01 o 
   2   2   0    16357.71    17957.71     93.63 o 
   4   2   0     5887.92     6303.98     53.20 o 
   6   2   0     4713.09     4692.18     47.25 o 
   8   2   0        0.56       -1.28      7.02 o 
  10   2   0      100.19       50.05     45.52 o 
   2   3   0        0.75        2.14      1.12 o 
   4   3   0      271.66      256.03      5.14 o 
   6   3   0       27.52       25.05      6.31 o 
   8   3   0      473.68      472.28     22.65 o 
  10   3   0        9.27        7.11      8.72 o 
   0   4   0    21234.22    22983.06    156.58 o 
   2   4   0      269.09      223.72      4.30 o 
   4   4   0     5603.48     5812.14     73.23 o 
   6   4   0     4002.20     3971.41    112.93 o 
   8   4   0     2701.85     2816.42     59.34 o 
  10   4   0      170.82      131.62     66.77 o 
   2   5   0       14.50        6.28      1.42 o 
   4   5   0      192.45      211.18      4.74 o 
   6   5   0       23.39       35.16     13.31 o 
   8   5   0      521.77      499.87     19.51 o 
  10   5   0       25.43       13.15     10.81 o 
   0   6   0     7138.10     7957.23     87.27 o 
   2   6   0     2210.80     2185.67     22.21 o 
   4   6   0     1372.24     1266.53     13.59 o 
   6   6   0     2923.96     2961.32     41.17 o 
   8   6   0       54.01       47.23     15.66 o 
  10   6   0     2080.95     2227.44    175.63 o 
   2   7   0     2130.35     2174.46     14.18 o 
   4   7   0     1207.79     1139.90     20.63 o 
   6   7   0        5.12        7.16      3.33 o 
   8   7   0       11.14        6.16      4.94 o 
  10   7   0        2.15       -4.65     12.77 o 
   0   8   0     3041.12     3113.75     54.13 o 
   2   8   0     1017.76      969.52     18.10 o 
   4   8   0        1.90        4.07      1.21 o 
   6   8   0      200.05      210.76      7.62 o 
   8   8   0       44.30       42.63     23.28 o 
   2   9   0     1512.74     1558.80     21.57 o 
   4   9   0        1.43        1.77      1.14 o 
   6   9   0       77.44       63.03      6.80 o 
   8   9   0       42.03       19.54     17.09 o 
   0  10   0     5463.49     6235.09    169.79 o 
   2  10   0       13.37        9.88      3.01 o 
   4  10   0      680.51      600.07     17.52 o 
   6  10   0       77.57       74.01      8.73 o 
   8  10   0        7.68       13.43     14.83 o 
   2  11   0       83.65      105.93      4.23 o 
   4  11   0      434.03      424.44      9.65 o 
   6  11   0      766.28      857.67     24.53 o 
   8  11   0       40.40       19.47     15.25 o 
   0  12   0     2982.77     2971.58     75.30 o 
   2  12   0     3335.42     3354.49     85.48 o 
   4  12   0      615.33      613.79     13.06 o 
   6  12   0      551.69      499.63     19.49 o 
   8  12   0      662.23      696.48     43.28 o 
   2  13   0       75.90       82.62      5.06 o 
   4  13   0        8.53        4.06      1.91 o 
   6  13   0       11.75        5.59      4.98 o 
   8  13   0       97.89       72.61     38.94 o 
   0  14   0      572.06      590.14     16.94 o 
   2  14   0     1136.28     1095.05     21.39 o 
   4  14   0      531.76      579.41     15.07 o 
   6  14   0      804.47      931.61     39.39 o 
   8  14   0        1.36        4.81      4.73 o 
   2  15   0     2023.45     2207.19     37.06 o 
   4  15   0       10.87        7.31      4.05 o 
   6  15   0      280.44      311.93     28.93 o 
   8  15   0       13.92        5.57      8.71 o 
   0  16   0       21.50       30.37     14.61 o 
   2  16   0      246.52      249.79      7.84 o 
   4  16   0      398.72      426.85     18.86 o 
   6  16   0      601.41      604.89     32.86 o 
   2  17   0      474.92      463.72     13.54 o 
   4  17   0        1.52        3.69      5.11 o 
   6  17   0        8.24       13.70      7.81 o 
   0  18   0       69.85       72.88     22.96 o 
   2  18   0      145.11      144.04     10.80 o 
   4  18   0      835.83      943.64     31.37 o 
   6  18   0      331.41      362.42     21.99 o 
   2  19   0      150.77      123.37     11.23 o 
   4  19   0       12.25        8.02      4.74 o 
   6  19   0      330.74      343.37     28.78 o 
   0  20   0     1136.45     1110.55     34.27 o 
   2  20   0      468.75      566.59     22.43 o 
   4  20   0      301.77      300.31     17.08 o 
   2  21   0      239.90      232.12     19.55 o 
   4  21   0        9.87        6.24      5.41 o 
   0  22   0      296.59      250.58     21.71 o 
   2  22   0      431.69      488.18     19.76 o 
   2  23   0       17.75       10.79     14.13 o 
   1   1   1    14042.03    15411.55     72.27 o 
   2   1   1     5808.12     6447.44     26.02 o 
   3   1   1      174.75      167.65      2.42 o 
   4   1   1       65.47       68.94      2.43 o 
   5   1   1      514.63      500.59      7.04 o 
   6   1   1     1180.18     1223.53     16.20 o 
   7   1   1      271.80      267.73      6.55 o 
   8   1   1      293.60      289.42     11.75 o 
   9   1   1      196.33      187.72     27.14 o 
   0   2   1     1348.15     1277.51     28.04 o 
   1   2   1      294.07      227.98      2.75 o 
   2   2   1     3409.81     3654.34     18.90 o 
   3   2   1     1442.16     1431.36      6.20 o 
   4   2   1        0.15        3.06      0.83 o 
   5   2   1      722.50      780.79      7.89 o 
   6   2   1      458.77      437.78     10.78 o 
   7   2   1      192.67      193.76      8.89 o 
   8   2   1       45.29       47.30      8.66 o 
   9   2   1      217.47      217.74     26.45 o 
  10   2   1       15.57       14.87     13.17 o 
   1   3   1      524.54      499.60      3.15 o 
   2   3   1    11298.04    12135.47     79.32 o 
   3   3   1     3581.80     3676.91     13.90 o 
   4   3   1       16.93       12.33      1.62 o 
   5   3   1      414.19      427.89      7.69 o 
   6   3   1      171.51      155.29      6.57 o 
   7   3   1      279.08      311.19      8.39 o 
   8   3   1       22.82       18.05      6.81 o 
   9   3   1       59.79       54.81     25.66 o 
  10   3   1       81.89       52.04     27.70 o 
   0   4   1      396.75      438.70      7.01 o 
   1   4   1    12876.11    14523.28     61.34 o 
   2   4   1    16420.66    18045.61    115.25 o 
   3   4   1       53.53       50.52      1.82 o 
   4   4   1     1258.46     1097.09      7.51 o 
   5   4   1       81.86       83.89      3.29 o 
   6   4   1     5893.00     6050.42     51.45 o 
   7   4   1      124.18      123.97      8.16 o 
   8   4   1      563.16      553.80     17.77 o 
   9   4   1       15.54       14.59      8.31 o 
  10   4   1      509.19      492.51     37.16 o 
   1   5   1     5129.74     5524.13     30.20 o 
   2   5   1        1.47        5.84      1.08 o 
   3   5   1     4392.01     4405.91     42.31 o 
   4   5   1        3.87        6.53      1.20 o 
   5   5   1      718.96      645.63     17.77 o 
   6   5   1      849.73      918.17     13.68 o 
   7   5   1       38.75       52.21      9.95 o 
   8   5   1      129.43      117.96      8.19 o 
   9   5   1      394.20      393.55     28.09 o 
  10   5   1        0.12        2.53      7.90 o 
   0   6   1    35200.74    39164.48    554.58 o 
   1   6   1      744.09      776.19      4.24 o 
   2   6   1       98.51       62.12      1.68 o 
   3   6   1     2462.09     2765.96     12.42 o 
   4   6   1       71.18      103.90      2.71 o 
   5   6   1       83.30       85.57      4.50 o 
   6   6   1       12.31       13.95      3.91 o 
   7   6   1       10.02       12.20      4.62 o 
   8   6   1      828.58      861.22     21.25 o 
   9   6   1      113.58      108.27     43.85 o 
  10   6   1      131.31      151.81     99.08 o 
   1   7   1      365.46      286.98      3.51 o 
   2   7   1       56.46       58.29      1.92 o 
   3   7   1     2999.80     3035.22     23.76 o 
   4   7   1        1.99        3.44      0.73 o 
   5   7   1      800.75      746.08     15.12 o 
   6   7   1        9.20       16.06      4.89 o 
   7   7   1      240.89      235.31      7.34 o 
   8   7   1      125.52      131.99     10.33 o 
   9   7   1        6.39        8.95      7.90 o 
  10   7   1        0.17       -3.44     14.31 o 
   0   8   1     4528.34     4785.81     58.35 o 
   1   8   1     2627.60     2837.78     33.84 o 
   2   8   1     6166.51     6379.49     53.62 o 
   3   8   1      556.82      499.46      5.77 o 
   4   8   1     3111.69     2927.16     49.76 o 
   5   8   1      532.70      475.15      8.96 o 
   6   8   1     2901.16     2914.74     75.25 o 
   7   8   1      246.49      220.20      7.54 o 
   8   8   1      275.47      245.60     12.19 o 
   9   8   1       14.64        6.77      5.61 o 
   1   9   1      978.22      924.90     11.02 o 
   2   9   1     1322.02     1435.33      9.37 o 
   3   9   1     2652.00     2668.60     19.74 o 
   4   9   1      167.03      149.56      3.41 o 
   5   9   1     1326.66     1256.44     13.99 o 
   6   9   1       58.45       48.47      5.91 o 
   7   9   1      959.68     1006.75     25.08 o 
   8   9   1        0.24        1.63      4.70 o 
   9   9   1      403.51      448.69     18.65 o 
   0  10   1     6118.05     6372.39    132.41 o 
   1  10   1     2869.06     2990.92     25.30 o 
   2  10   1     1534.60     1461.94     18.28 o 
   3  10   1      449.93      418.23      7.06 o 
   4  10   1     2249.54     2183.25     22.76 o 
   5  10   1     1013.03      997.14     13.15 o 
   6  10   1      653.64      635.23     10.52 o 
   7  10   1        6.59        7.90      4.09 o 
   8  10   1     1177.14     1371.46     25.56 o 
   9  10   1       63.17       47.50     28.27 o 
   1  11   1      251.27      204.59      5.00 o 
   2  11   1      250.55      246.37      3.99 o 
   3  11   1       91.73       75.82      3.96 o 
   4  11   1       52.86       49.83      4.68 o 
   5  11   1       82.97       88.20      4.58 o 
   6  11   1       76.63       83.27      8.09 o 
   7  11   1       70.02       85.17     21.52 o 
   8  11   1      133.17      142.94     13.73 o 
   9  11   1      258.56      260.89     19.00 o 
   0  12   1      539.82      521.33     13.94 o 
   1  12   1      823.01      840.35     11.54 o 
   2  12   1     1013.95      978.53     12.45 o 
   3  12   1      526.89      506.01      8.27 o 
   4  12   1      499.35      503.18      8.18 o 
   5  12   1      260.58      278.98      5.93 o 
   6  12   1      601.13      570.32     16.56 o 
   7  12   1      226.87      257.62     17.29 o 
   8  12   1       38.24       31.45     12.07 o 
   9  12   1        0.65        2.66      5.69 o 
   1  13   1      670.67      679.75     10.79 o 
   2  13   1      149.42      144.93      4.17 o 
   3  13   1       27.68       35.65      5.14 o 
   4  13   1       75.45       68.92      3.79 o 
   5  13   1        1.42        4.16      2.42 o 
   6  13   1        0.11        3.29      2.51 o 
   7  13   1      500.55      528.46     19.98 o 
   8  13   1        4.72        4.92      6.00 o 
   0  14   1      679.43      746.85     14.96 o 
   1  14   1        1.12        4.77      2.40 o 
   2  14   1     1510.57     1560.46     16.47 o 
   3  14   1     1257.00     1244.30     16.45 o 
   4  14   1       27.59       26.69      5.08 o 
   5  14   1       63.51       61.31     11.63 o 
   6  14   1      254.81      261.96     14.04 o 
   7  14   1       20.06       18.79      8.83 o 
   8  14   1      191.37      199.74     16.39 o 
   1  15   1      380.29      370.27      6.66 o 
   2  15   1        6.34        6.11      2.19 o 
   3  15   1      341.47      335.10      6.63 o 
   4  15   1       42.00       45.33      7.20 o 
   5  15   1       41.51       39.71     10.21 o 
   6  15   1      352.53      383.85     16.46 o 
   7  15   1       88.46       79.12     31.16 o 
   8  15   1        1.11        2.19      3.50 o 
   0  16   1      152.89      131.49      9.79 o 
   1  16   1       87.65       73.58      5.03 o 
   2  16   1      271.62      281.71      5.98 o 
   3  16   1      503.16      501.00      9.61 o 
   4  16   1        0.18        4.35      1.85 o 
   5  16   1        4.49        3.71      3.47 o 
   6  16   1        0.04        4.45      4.67 o 
   7  16   1        0.57        5.07      4.28 o 
   1  17   1       11.38       12.88      2.48 o 
   2  17   1       52.74       49.59      7.99 o 
   3  17   1       33.22       36.25      8.30 o 
   4  17   1       78.74       76.25     18.80 o 
   5  17   1       16.57       14.00      5.44 o 
   6  17   1       17.87        9.57      5.52 o 
   7  17   1       13.90        7.84      6.65 o 
   0  18   1      397.83      361.05     15.74 o 
   1  18   1      215.80      212.34      6.03 o 
   2  18   1        9.07        9.02      2.60 o 
   3  18   1      316.97      319.23     10.87 o 
   4  18   1        5.89        7.87      3.15 o 
   5  18   1       41.92       38.33     15.85 o 
   6  18   1        1.45        5.65      4.50 o 
   1  19   1      319.68      330.95      7.93 o 
   2  19   1        2.02        6.43      2.88 o 
   3  19   1       15.67       14.09      4.59 o 
   4  19   1        4.51        5.09      3.75 o 
   5  19   1       94.08       67.35     29.01 o 
   6  19   1       82.06       46.00     23.73 o 
   0  20   1      827.49      824.23     21.51 o 
   1  20   1        2.86        6.96      3.93 o 
   2  20   1      139.55      127.03     18.13 o 
   3  20   1        5.39        6.96      4.17 o 
   4  20   1        4.34        5.65      3.98 o 
   5  20   1        7.55        7.96      4.63 o 
   1  21   1       91.50       78.01     14.57 o 
   2  21   1      120.53      114.32     18.15 o 
   3  21   1       35.90       29.60     10.99 o 
   4  21   1        2.57        5.92      3.48 o 
   0  22   1        8.38       10.36      6.38 o 
   1  22   1      106.67       72.28     23.68 o 
   2  22   1        7.66        7.61      3.75 o 
   3  22   1        1.58        5.59      3.39 o 
   1  23   1       37.93       32.35     10.20 o 
   2  23   1        0.58        5.27      6.39 o 
   0   0   2      494.76      454.68      7.74 o 
   1   0   2     4276.79     4689.91     17.27 o 
   2   0   2     7681.37     8049.87     48.96 o 
   3   0   2      108.11      116.52      2.97 o 
   4   0   2      398.31      453.89      7.17 o 
   5   0   2      117.40       91.91      5.51 o 
   6   0   2      550.53      509.29     11.44 o 
   7   0   2        7.59        6.21      2.94 o 
   8   0   2      367.02      372.08     19.65 o 
   9   0   2     1071.07     1145.61     63.15 o 
   1   1   2     7321.30     7889.54     78.33 o 
   2   1   2      424.44      378.45      4.10 o 
   3   1   2     3584.12     3479.33     14.33 o 
   4   1   2       48.82       42.89      2.16 o 
   5   1   2     4357.52     4232.92     29.15 o 
   6   1   2       89.38       77.44      4.98 o 
   7   1   2     1059.05     1038.99     17.78 o 
   8   1   2      151.63      146.23     10.42 o 
   9   1   2     2287.99     2376.54     67.71 o 
  10   1   2        2.20        3.09      5.62 o 
   0   2   2      292.91      311.50      4.76 o 
   1   2   2    18655.23    21072.65     47.57 o 
   2   2   2      421.77      411.98      4.44 o 
   3   2   2     4048.19     4395.19     21.78 o 
   4   2   2     2955.98     2814.40     25.11 o 
   5   2   2      153.49      139.17      4.01 o 
   6   2   2      569.17      563.81     10.06 o 
   7   2   2     1977.41     2137.08     35.86 o 
   8   2   2       71.18       74.63     15.21 o 
   9   2   2       13.03       14.01      8.61 o 
   1   3   2     2141.71     2394.76     26.28 o 
   2   3   2     9348.46    10197.01     38.37 o 
   3   3   2     2355.17     2168.84     10.86 o 
   4   3   2        3.83        3.41      0.89 o 
   5   3   2     1432.90     1388.28     13.14 o 
   6   3   2     1027.14     1065.54     12.71 o 
   7   3   2       16.26       18.64      5.03 o 
   8   3   2       66.56       58.95      8.48 o 
   9   3   2      132.95      118.92     49.67 o 
  10   3   2       21.59       13.98     10.91 o 
   0   4   2    32076.01    36360.01   1455.75 o 
   1   4   2     7713.13     8350.14     32.84 o 
   2   4   2     3537.23     3719.20     24.97 o 
   3   4   2     1548.06     1677.80      8.01 o 
   4   4   2       21.91       19.82      2.43 o 
   5   4   2     1187.80     1223.41     20.38 o 
   6   4   2       58.11       50.98      7.41 o 
   7   4   2      672.17      586.24     12.82 o 
   8   4   2      168.53      177.82      9.58 o 
   9   4   2      330.14      345.24     35.19 o 
  10   4   2      164.56      108.21     48.92 o 
   1   5   2    15507.35    17268.04     97.66 o 
   2   5   2    10946.26    12391.82     81.09 o 
   3   5   2     1003.27      872.51      8.82 o 
   4   5   2      800.43      798.02      9.27 o 
   5   5   2     2664.55     2573.14     73.66 o 
   6   5   2      149.10      152.28      6.27 o 
   7   5   2      233.75      243.48      8.63 o 
   8   5   2       54.05       45.18     12.05 o 
   9   5   2      568.67      580.09     33.58 o 
  10   5   2      187.91      193.27     29.31 o 
   0   6   2      326.89      357.43      6.36 o 
   1   6   2     2862.66     2947.56     20.79 o 
   2   6   2      797.77      812.37      7.03 o 
   3   6   2      326.64      357.53      4.47 o 
   4   6   2      525.19      502.98      5.59 o 
   5   6   2       15.75       15.19      3.14 o 
   6   6   2      208.81      185.06      6.17 o 
   7   6   2        7.24        4.97      3.55 o 
   8   6   2      128.65      110.43     27.53 o 
   9   6   2      136.81      165.81     25.23 o 
  10   6   2       57.89       28.74     14.18 o 
   1   7   2      144.09      133.81      2.45 o 
   2   7   2     1681.89     1738.06     13.27 o 
   3   7   2       31.20       44.16      2.34 o 
   4   7   2      569.39      564.48      5.50 o 
   5   7   2       13.83       14.16      2.44 o 
   6   7   2       96.75      102.33      6.22 o 
   7   7   2      206.37      179.82      7.53 o 
   8   7   2       17.97       13.50      4.69 o 
   9   7   2        1.15        5.64      5.20 o 
  10   7   2       28.19       18.25     12.86 o 
   0   8   2      260.59      284.53      6.45 o 
   1   8   2       90.25      107.38      2.54 o 
   2   8   2     1006.24     1062.43      9.85 o 
   3   8   2     2638.24     2710.95     32.33 o 
   4   8   2        0.00        2.87      0.80 o 
   5   8   2        2.51        3.28      0.79 o 
   6   8   2      180.02      177.02      4.81 o 
   7   8   2       88.78      100.29      8.71 o 
   8   8   2       22.97       28.39      7.51 o 
   9   8   2      175.92      217.41     15.46 o 
   1   9   2        1.56        5.25      1.18 o 
   2   9   2      398.54      374.86      5.32 o 
   3   9   2      895.22      833.26      8.48 o 
   4   9   2      302.22      291.67      5.44 o 
   5   9   2        0.41        2.57      1.38 o 
   6   9   2      405.18      429.20      9.37 o 
   7   9   2       80.55       82.93     11.29 o 
   8   9   2       67.54       49.95     18.24 o 
   9   9   2       46.50       30.73     16.00 o 
   0  10   2     2509.78     2568.47     42.81 o 
   1  10   2      384.68      392.30      6.02 o 
   2  10   2       56.32       49.45      2.13 o 
   3  10   2       29.09       36.12      3.90 o 
   4  10   2        2.25        4.38      1.94 o 
   5  10   2      452.53      429.83      7.32 o 
   6  10   2       68.07       72.31      6.02 o 
   7  10   2       21.81        9.56      4.38 o 
   8  10   2      188.63      216.21     14.42 o 
   9  10   2      121.70      101.00     25.68 o 
   1  11   2      573.78      545.40      6.80 o 
   2  11   2      286.65      251.30      4.03 o 
   3  11   2     1331.22     1291.90     15.43 o 
   4  11   2        1.36        2.42      0.82 o 
   5  11   2       13.55       13.39      3.57 o 
   6  11   2       12.02        9.80      2.83 o 
   7  11   2      245.81      247.92     13.71 o 
   8  11   2        0.52        2.10      5.09 o 
   9  11   2       55.33       24.71     17.34 o 
   0  12   2     1001.73     1056.42     22.09 o 
   1  12   2      170.13      175.16      3.99 o 
   2  12   2      191.69      195.43      5.06 o 
   3  12   2     3514.06     3565.97     37.71 o 
   4  12   2        1.30        1.90      1.23 o 
   5  12   2       23.71       24.77      4.40 o 
   6  12   2        4.29        4.06      3.54 o 
   7  12   2       71.56       74.08     22.85 o 
   8  12   2       34.28       31.12     12.35 o 
   9  12   2       32.26       14.76     18.86 o 
   1  13   2     3704.38     3786.67     42.38 o 
   2  13   2      542.84      538.83      8.28 o 
   3  13   2     3426.86     3489.68     50.82 o 
   4  13   2       52.93       47.16      6.22 o 
   5  13   2      844.65      883.17     16.60 o 
   6  13   2       97.39      100.53     11.80 o 
   7  13   2     1171.06     1313.99     24.16 o 
   8  13   2       10.81       10.85      5.18 o 
   0  14   2      867.20      931.41     18.65 o 
   1  14   2      284.81      291.64      6.99 o 
   2  14   2        1.55        3.55      2.04 o 
   3  14   2      243.33      228.43      4.83 o 
   4  14   2      465.52      418.74      8.84 o 
   5  14   2        3.27        5.05      2.43 o 
   6  14   2       53.82       60.33     15.05 o 
   7  14   2       31.19       22.35      8.08 o 
   8  14   2       30.74       19.86      8.82 o 
   1  15   2      551.52      525.09      9.82 o 
   2  15   2       16.74       13.57      3.08 o 
   3  15   2     3549.80     3714.55     48.10 o 
   4  15   2       10.33       16.17      4.11 o 
   5  15   2     1160.62     1256.34     19.18 o 
   6  15   2       69.31       70.36     25.22 o 
   7  15   2      267.26      258.84     15.36 o 
   8  15   2      167.18      179.54     22.00 o 
   0  16   2      578.32      573.78     16.09 o 
   1  16   2      276.86      255.65      5.74 o 
   2  16   2        0.03        3.46      1.85 o 
   3  16   2       67.33       64.52      8.57 o 
   4  16   2       13.28        6.88      2.85 o 
   5  16   2        3.97        5.11      3.43 o 
   6  16   2       97.21       67.79     31.94 o 
   7  16   2       58.31       37.71     20.21 o 
   1  17   2     1520.36     1546.89     18.98 o 
   2  17   2      103.84      104.14      6.83 o 
   3  17   2     1010.92     1059.70     21.93 o 
   4  17   2       98.09       91.95     12.05 o 
   5  17   2      101.63       90.71     27.26 o 
   6  17   2       35.80       21.68      9.42 o 
   7  17   2      541.74      618.63     38.74 o 
   0  18   2      769.42      767.33     19.73 o 
   1  18   2       14.83       11.89      2.88 o 
   2  18   2       42.12       42.15      9.08 o 
   3  18   2       88.38       74.84      7.53 o 
   4  18   2       46.61       36.87     10.49 o 
   5  18   2       70.21       44.00     19.20 o 
   6  18   2        4.16        5.70      4.90 o 
   1  19   2      580.27      606.47     11.98 o 
   2  19   2       42.08       41.09      9.37 o 
   3  19   2      885.72      964.55     22.46 o 
   4  19   2        0.47        3.27      3.17 o 
   5  19   2      559.18      619.58     19.15 o 
   6  19   2        0.53        7.07      6.52 o 
   0  20   2      117.64      117.99     20.19 o 
   1  20   2       95.07       70.02     14.13 o 
   2  20   2       49.24       41.06     11.22 o 
   3  20   2        2.10        4.89      3.20 o 
   4  20   2       16.93        8.24      4.13 o 
   5  20   2       13.66        9.36      6.97 o 
   1  21   2      357.92      365.73     12.29 o 
   2  21   2        8.44        8.97      3.65 o 
   3  21   2      140.65      157.95     11.98 o 
   4  21   2       28.14        9.60      6.15 o 
   0  22   2        0.02       -0.12      4.54 o 
   1  22   2      161.76      176.75     10.81 o 
   2  22   2       19.13       16.03      5.48 o 
   3  22   2       54.14       31.84     12.64 o 
   1  23   2       10.46       11.22      4.88 o 
   2  23   2        0.05        2.17      2.74 o 
   1   1   3      875.73      843.75      6.60 o 
   2   1   3     1248.06     1020.46      4.61 o 
   3   1   3      284.99      300.16      3.04 o 
   4   1   3      498.42      504.46      6.35 o 
   5   1   3      293.42      301.27      5.89 o 
   6   1   3      111.63       98.00      3.63 o 
   7   1   3      483.35      463.29      9.80 o 
   8   1   3       62.25       65.22     18.04 o 
   9   1   3       38.19       21.60     14.09 o 
  10   1   3       20.04       19.75     20.02 o 
   0   2   3    18591.94    20592.90    248.15 o 
   1   2   3     4184.95     4576.91     29.84 o 
   2   2   3     3569.28     3775.25     34.30 o 
   3   2   3     1053.62     1089.23      6.14 o 
   4   2   3     3647.44     3653.17     41.79 o 
   5   2   3      333.16      325.83      6.21 o 
   6   2   3     1054.35     1091.65     12.49 o 
   7   2   3      835.15      816.76     16.78 o 
   8   2   3      188.35      182.64      9.59 o 
   9   2   3       87.06       60.18     44.57 o 
  10   2   3        1.35        6.66      9.45 o 
   1   3   3    30762.68    34493.65    436.91 o 
   2   3   3      138.15      134.89      9.31 o 
   3   3   3     6140.67     6602.62     61.76 o 
   4   3   3        0.07        0.93      0.74 o 
   5   3   3      243.86      241.52      3.53 o 
   6   3   3      132.76      153.27      5.64 o 
   7   3   3      371.28      366.98     10.12 o 
   8   3   3       94.19       87.93     24.75 o 
   9   3   3      145.23      108.13     46.28 o 
  10   3   3       39.89       24.65     18.39 o 
   0   4   3     1787.17     1676.42     35.51 o 
   1   4   3    15736.08    17539.78     69.69 o 
   2   4   3    13179.82    14692.71     79.78 o 
   3   4   3      723.10      799.79      5.44 o 
   4   4   3     2475.99     2633.68     17.41 o 
   5   4   3        0.09        1.69      0.80 o 
   6   4   3      403.36      381.29      9.21 o 
   7   4   3        9.91       13.29      3.22 o 
   8   4   3      804.58      865.39     19.17 o 
   9   4   3       23.72       17.54      8.07 o 
  10   4   3      197.05      170.78     70.61 o 
   1   5   3     1287.27     1132.08      6.25 o 
   2   5   3       22.25       26.83      1.36 o 
   3   5   3     6792.39     7405.70     66.47 o 
   4   5   3        2.29        1.05      1.03 o 
   5   5   3     1412.25     1341.33     16.54 o 
   6   5   3       53.44       56.32     10.36 o 
   7   5   3     1106.58     1153.96     20.85 o 
   8   5   3       44.01       43.96     16.44 o 
   9   5   3      189.08      197.94     15.61 o 
  10   5   3        2.27        4.41      8.69 o 
   0   6   3     3449.14     3447.77     27.22 o 
   1   6   3       35.63       38.15      1.44 o 
   2   6   3      521.52      496.22      3.91 o 
   3   6   3     2200.28     2361.77     13.43 o 
   4   6   3     3510.28     3470.92     35.69 o 
   5   6   3     1766.26     1715.59     29.85 o 
   6   6   3        1.52        7.04      2.49 o 
   7   6   3       76.33       62.32     10.90 o 
   8   6   3        2.47        4.13      2.90 o 
   9   6   3      199.10      218.11     22.03 o 
  10   6   3      108.39       62.31     44.70 o 
   1   7   3     1554.79     1324.28     12.21 o 
   2   7   3      975.56     1083.09      9.82 o 
   3   7   3      682.15      642.22      7.54 o 
   4   7   3       33.48       22.61      1.72 o 
   5   7   3      263.98      238.66      4.98 o 
   6   7   3       18.93       23.29      5.05 o 
   7   7   3      601.63      672.85     15.07 o 
   8   7   3       12.35       12.67      4.94 o 
   9   7   3      906.07     1045.31     50.68 o 
   0   8   3     5422.95     5508.95     91.00 o 
   1   8   3      278.97      313.22      4.61 o 
   2   8   3      516.10      491.86      6.42 o 
   3   8   3      779.60      723.13      6.22 o 
   4   8   3       15.53       17.50      2.24 o 
   5   8   3       23.59       14.89      2.62 o 
   6   8   3      123.66      149.59      6.62 o 
   7   8   3      374.13      358.79      9.90 o 
   8   8   3      204.38      225.69     10.48 o 
   9   8   3      138.13      124.69     14.43 o 
   1   9   3     2100.51     1928.72     16.43 o 
   2   9   3      377.83      452.93      5.76 o 
   3   9   3     6518.90     7001.10     73.10 o 
   4   9   3       32.66       26.38      2.59 o 
   5   9   3     2603.08     2663.85     23.29 o 
   6   9   3       12.07       13.03      2.97 o 
   7   9   3     1019.55     1071.14     22.46 o 
   8   9   3        0.17        2.58      3.33 o 
   9   9   3      768.79      863.03     29.76 o 
   0  10   3      316.87      323.40      7.90 o 
   1  10   3        0.16        3.29      1.18 o 
   2  10   3      565.24      536.73      5.85 o 
   3  10   3      484.30      461.69      6.56 o 
   4  10   3     4111.70     4111.31     41.45 o 
   5  10   3      293.30      301.24      5.86 o 
   6  10   3      245.48      256.77      8.04 o 
   7  10   3        3.37        7.82      3.10 o 
   8  10   3      455.67      476.42     18.42 o 
   9  10   3       60.36       28.02     16.77 o 
   1  11   3      228.33      178.20      4.57 o 
   2  11   3      241.05      217.01      3.48 o 
   3  11   3     2144.25     2208.55     24.45 o 
   4  11   3      314.52      280.56      6.93 o 
   5  11   3      179.76      171.99      5.51 o 
   6  11   3        0.76        2.48      2.23 o 
   7  11   3      244.42      284.05     14.94 o 
   8  11   3        0.01        4.82      4.48 o 
   9  11   3       65.38       43.67     27.51 o 
   0  12   3        9.38       27.30      7.89 o 
   1  12   3      217.19      194.70      4.26 o 
   2  12   3        0.17        1.50      1.19 o 
   3  12   3        2.52        5.28      1.45 o 
   4  12   3        0.15        3.39      1.31 o 
   5  12   3      102.23       91.69      6.32 o 
   6  12   3      192.02      201.97     10.31 o 
   7  12   3      102.06      111.37     25.34 o 
   8  12   3        0.08        5.31      5.17 o 
   1  13   3      523.26      552.52      8.73 o 
   2  13   3      123.66      128.80      4.23 o 
   3  13   3      795.89      736.01      9.60 o 
   4  13   3       40.35       43.06      4.98 o 
   5  13   3      465.97      474.60     10.74 o 
   6  13   3       80.72       94.07     10.22 o 
   7  13   3       72.14       74.60     22.52 o 
   8  13   3       95.77       61.83     28.15 o 
   0  14   3     1080.99     1142.49     24.06 o 
   1  14   3      691.67      659.16      9.33 o 
   2  14   3      293.84      296.87      5.87 o 
   3  14   3       82.95       70.74      4.42 o 
   4  14   3       13.50       17.94      4.41 o 
   5  14   3       12.96        6.84      2.32 o 
   6  14   3        3.82        8.36      4.40 o 
   7  14   3        1.79        7.01      5.43 o 
   8  14   3       69.36       39.08     16.09 o 
   1  15   3        1.04        5.70      2.02 o 
   2  15   3        3.09        3.53      1.67 o 
   3  15   3      138.62      139.27      6.78 o 
   4  15   3       46.61       43.29      8.82 o 
   5  15   3       17.19       24.58      6.89 o 
   6  15   3       48.93       38.85     12.90 o 
   7  15   3      182.98      249.70     14.78 o 
   8  15   3       14.19       10.48      6.33 o 
   0  16   3      394.34      406.43     13.86 o 
   1  16   3       21.17       15.08      3.42 o 
   2  16   3      982.45      978.30     14.19 o 
   3  16   3      393.40      400.68      9.64 o 
   4  16   3        2.04        3.85      2.58 o 
   5  16   3       77.14       82.34     20.69 o 
   6  16   3       60.73       71.01     21.31 o 
   7  16   3       48.36       42.55     19.90 o 
   1  17   3       33.22       32.63      5.64 o 
   2  17   3      219.91      209.43      6.15 o 
   3  17   3       14.84        9.02      3.04 o 
   4  17   3       84.15       77.57     10.25 o 
   5  17   3        8.76        8.42      3.67 o 
   6  17   3       48.12       32.64     15.87 o 
   7  17   3       28.76       16.33      9.06 o 
   0  18   3       14.39       15.89      4.74 o 
   1  18   3      167.14      154.69      6.16 o 
   2  18   3      828.95      872.72     14.33 o 
   3  18   3        0.01        1.96      3.09 o 
   4  18   3       45.24       36.54     12.90 o 
   5  18   3      162.19      169.36     11.72 o 
   6  18   3       35.29       20.45      7.61 o 
   1  19   3       64.98       52.01     10.33 o 
   2  19   3        6.45        6.72      3.68 o 
   3  19   3      207.88      222.01     13.91 o 
   4  19   3       19.92       13.82      5.53 o 
   5  19   3      158.83      163.66     11.42 o 
   6  19   3       30.17       17.21     12.54 o 
   0  20   3      291.65      313.66     14.41 o 
   1  20   3       29.90       21.66      6.38 o 
   2  20   3        0.27        5.93      3.51 o 
   3  20   3        2.13        6.30      3.46 o 
   4  20   3        0.61        5.93      3.74 o 
   5  20   3        1.01        4.92      4.89 o 
   1  21   3        1.88        7.71      3.68 o 
   2  21   3       60.10       42.68     12.92 o 
   3  21   3      253.29      282.57     12.12 o 
   4  21   3       12.00       11.09      4.92 o 
   0  22   3       36.51       21.63     15.16 o 
   1  22   3        1.78        1.64      2.86 o 
   2  22   3      171.00      182.30     11.67 o 
   3  22   3        0.05        1.50      3.72 o 
   1  23   3      661.14      718.78     32.28 o 
   2  23   3       12.92        5.48      4.61 o 
   1   0   4      671.49      650.80     13.72 o 
   2   0   4     1762.72     1552.54     12.26 o 
   3   0   4       26.40       23.92      1.80 o 
   4   0   4    24821.32    28541.82    217.68 o 
   5   0   4     2212.56     2271.01     23.14 o 
   6   0   4      853.68      824.02     20.57 o 
   7   0   4      222.99      251.31      9.43 o 
   8   0   4     2071.83     2016.56     69.09 o 
   9   0   4        3.04       12.39     12.80 o 
   1   1   4     5877.01     6393.38     47.08 o 
   2   1   4     1135.71     1095.06     11.90 o 
   3   1   4      890.72      838.39      4.91 o 
   4   1   4      915.56      947.67     10.43 o 
   5   1   4      783.76      769.79      7.59 o 
   6   1   4      272.40      245.43      5.34 o 
   7   1   4       29.13       30.64      7.69 o 
   8   1   4      439.94      444.23     16.46 o 
   9   1   4      263.42      283.94     22.61 o 
   0   2   4    16218.05    17428.48    210.90 o 
   1   2   4     4094.65     4466.09     39.48 o 
   2   2   4     6543.58     6864.36     46.92 o 
   3   2   4     3652.62     3922.61     18.06 o 
   4   2   4      687.06      650.53      7.70 o 
   5   2   4      414.87      387.27      6.72 o 
   6   2   4      816.20      784.43     13.17 o 
   7   2   4       64.82       74.82      6.93 o 
   8   2   4      106.68      125.27     22.75 o 
   9   2   4      323.77      355.89     20.63 o 
  10   2   4      753.31      650.50     48.56 o 
   1   3   4      882.38      955.93     16.05 o 
   2   3   4       28.91       38.83      4.20 o 
   3   3   4      656.27      774.09      6.03 o 
   4   3   4       95.44      106.87      2.44 o 
   5   3   4       82.73       98.97      2.42 o 
   6   3   4        0.05        4.46      2.55 o 
   7   3   4       62.58       51.39      8.42 o 
   8   3   4       24.68       31.12      9.93 o 
   9   3   4      308.15      326.55     22.71 o 
  10   3   4       30.89       21.42     23.02 o 
   0   4   4     3212.84     3420.20     29.03 o 
   1   4   4     3553.29     3765.43     30.91 o 
   2   4   4       82.30       60.75      1.82 o 
   3   4   4        2.35        3.85      2.00 o 
   4   4   4     8544.61     9151.07     83.06 o 
   5   4   4        5.41        6.26      1.24 o 
   6   4   4     1735.26     1669.36     18.18 o 
   7   4   4       20.38       13.17      3.83 o 
   8   4   4      265.07      274.32     11.92 o 
   9   4   4        1.10        4.13      4.47 o 
  10   4   4       45.26       22.46     22.83 o 
   1   5   4     1857.17     1802.94     12.27 o 
   2   5   4     1237.07     1128.54      7.11 o 
   3   5   4     2530.41     2736.98     17.25 o 
   4   5   4      377.30      355.93      8.66 o 
   5   5   4      229.37      229.59      4.14 o 
   6   5   4      865.54      824.28     12.50 o 
   7   5   4       48.53       55.86     11.31 o 
   8   5   4      164.89      154.08     13.71 o 
   9   5   4        2.03        2.60      4.70 o 
  10   5   4       78.29       48.54     47.52 o 
   0   6   4       13.81        5.16      1.45 o 
   1   6   4      384.49      394.59      2.95 o 
   2   6   4     3776.79     3927.12     32.48 o 
   3   6   4     2164.40     2221.17     10.81 o 
   4   6   4      448.29      351.80      6.02 o 
   5   6   4       42.06       31.92      2.37 o 
   6   6   4     2870.37     2808.14     50.61 o 
   7   6   4       79.63       91.11     11.81 o 
   8   6   4      134.83      122.20     28.33 o 
   9   6   4       18.83       12.27      7.07 o 
  10   6   4      334.39      371.97     31.36 o 
   1   7   4      584.80      581.05      4.36 o 
   2   7   4     4933.88     5215.68     72.36 o 
   3   7   4     1571.12     1616.49     13.04 o 
   4   7   4      292.45      265.74      2.58 o 
   5   7   4       29.59       26.40      2.10 o 
   6   7   4     1031.60     1114.09     19.15 o 
   7   7   4      152.48      145.02      8.29 o 
   8   7   4      327.63      326.37     13.17 o 
   9   7   4       39.78       25.71     13.21 o 
   0   8   4     3098.14     3212.48     22.71 o 
   1   8   4      210.25      232.61      3.79 o 
   2   8   4      642.47      666.39      8.06 o 
   3   8   4     5555.81     5709.78     38.19 o 
   4   8   4     2126.60     2231.26     27.57 o 
   5   8   4      412.79      418.96      6.06 o 
   6   8   4      482.35      465.84     10.69 o 
   7   8   4       21.90       17.04      5.34 o 
   8   8   4        0.20        2.81      3.20 o 
   9   8   4      157.18      201.82     24.48 o 
   1   9   4      549.22      609.98      8.96 o 
   2   9   4     1068.91     1145.16      9.95 o 
   3   9   4        0.25        0.67      1.37 o 
   4   9   4      573.74      528.09      7.81 o 
   5   9   4       87.65       59.30      5.31 o 
   6   9   4       52.47       50.17      9.94 o 
   7   9   4       53.81       41.56      7.19 o 
   8   9   4       24.70       23.38      7.45 o 
   9   9   4       20.25       15.91      7.35 o 
   0  10   4      219.53      305.54      8.10 o 
   1  10   4      104.22       81.97      3.14 o 
   2  10   4      943.89      880.55      8.23 o 
   3  10   4      421.76      459.38      7.94 o 
   4  10   4        2.11        4.44      1.41 o 
   5  10   4      256.08      227.72      6.26 o 
   6  10   4      167.56      143.25      8.67 o 
   7  10   4       19.93       22.58      6.36 o 
   8  10   4        0.73        9.11      4.98 o 
   9  10   4       26.94       22.78     12.70 o 
   1  11   4       67.51       58.46      3.37 o 
   2  11   4      476.83      436.84      6.51 o 
   3  11   4     1540.40     1557.32     19.46 o 
   4  11   4      347.72      364.32      8.01 o 
   5  11   4      594.14      579.55     11.52 o 
   6  11   4      160.18      145.35      9.41 o 
   7  11   4       55.36       45.18     12.02 o 
   8  11   4       27.81       37.48     11.85 o 
   9  11   4        8.99        2.39      6.59 o 
   0  12   4      429.87      434.17     12.27 o 
   1  12   4       57.89       51.05      3.55 o 
   2  12   4      916.16      860.35     10.84 o 
   3  12   4      276.12      288.23      6.76 o 
   4  12   4       36.57       33.23      4.20 o 
   5  12   4      311.04      296.94      7.76 o 
   6  12   4      210.66      222.21      7.67 o 
   7  12   4      362.42      398.32     16.25 o 
   8  12   4      133.33      137.27     16.08 o 
   1  13   4      286.58      253.09      6.10 o 
   2  13   4      797.89      765.92     17.36 o 
   3  13   4     1210.78     1228.00     17.15 o 
   4  13   4      308.86      341.39      8.21 o 
   5  13   4        8.59        9.67      2.63 o 
   6  13   4      119.36      113.78     10.85 o 
   7  13   4      170.90      165.29     20.64 o 
   8  13   4        0.59        4.64      4.14 o 
   0  14   4      599.23      633.43     14.23 o 
   1  14   4       77.56       80.64      5.02 o 
   2  14   4     2667.34     2752.93     19.16 o 
   3  14   4        2.48        4.49      1.42 o 
   4  14   4      277.44      272.53      7.02 o 
   5  14   4       14.07       12.11      3.87 o 
   6  14   4     1119.64     1252.80     30.69 o 
   7  14   4       11.19       10.68      4.77 o 
   8  14   4      442.32      463.42     24.98 o 
   1  15   4      140.14      130.37      5.26 o 
   2  15   4       44.73       38.06      3.70 o 
   3  15   4      591.74      613.56     11.45 o 
   4  15   4        7.59        5.54      2.44 o 
   5  15   4      283.97      267.37     10.06 o 
   6  15   4      278.62      315.85     13.36 o 
   7  15   4       37.63       22.81     11.82 o 
   8  15   4        8.23       15.51      9.34 o 
   0  16   4      343.83      371.59     11.28 o 
   1  16   4      278.77      270.93      6.63 o 
   2  16   4      224.47      232.28      6.63 o 
   3  16   4      320.83      324.72      9.92 o 
   4  16   4      586.35      638.32     12.42 o 
   5  16   4        9.57        6.08      4.24 o 
   6  16   4      461.29      514.11     21.27 o 
   7  16   4       25.14       18.61      9.94 o 
   1  17   4     1222.97     1223.92     17.86 o 
   2  17   4       33.55       37.48      9.30 o 
   3  17   4     1204.54     1251.18     22.95 o 
   4  17   4       82.27       74.47     13.32 o 
   5  17   4       86.88       84.86     22.96 o 
   6  17   4       11.85       13.35      6.50 o 
   7  17   4       61.14       39.89     22.72 o 
   0  18   4     1718.45     1759.23     39.29 o 
   1  18   4        4.21        6.54      2.63 o 
   2  18   4      421.18      447.48      9.85 o 
   3  18   4        0.55        4.78      3.23 o 
   4  18   4      621.25      673.29     17.64 o 
   5  18   4        2.18        5.17      3.48 o 
   6  18   4      257.14      241.82     14.76 o 
   1  19   4        0.21        5.95      2.74 o 
   2  19   4      125.76      104.47      9.65 o 
   3  19   4      195.61      212.03     10.19 o 
   4  19   4        1.16        5.71      3.81 o 
   5  19   4       35.28       28.59      9.85 o 
   6  19   4       81.34       40.94     30.56 o 
   0  20   4      908.21      952.21     28.01 o 
   1  20   4      111.95      111.76      8.78 o 
   2  20   4      701.51      774.31     20.08 o 
   3  20   4      112.06      125.24     12.58 o 
   4  20   4       99.36       71.01     23.59 o 
   5  20   4        0.30        4.65      4.94 o 
   1  21   4       35.15       24.87      8.43 o 
   2  21   4        0.13        4.29      2.64 o 
   3  21   4       71.43       41.88     15.51 o 
   4  21   4        6.27        5.51      3.76 o 
   0  22   4        8.57       10.40      4.94 o 
   1  22   4        4.17        4.43      3.58 o 
   2  22   4       34.41       37.02     16.35 o 
   3  22   4       73.52       30.45     35.61 o 
   1  23   4        9.22        8.57      4.72 o 
   2  23   4      160.26      167.39     13.12 o 
   1   1   5     2209.82     2222.78     13.73 o 
   2   1   5     4915.84     5270.77     59.06 o 
   3   1   5       49.27       44.62      1.92 o 
   4   1   5        0.62        2.69      0.70 o 
   5   1   5      504.05      479.12      7.20 o 
   6   1   5      360.90      361.67      6.70 o 
   7   1   5      249.44      238.71      6.65 o 
   8   1   5        0.00        2.95      3.44 o 
   9   1   5       31.47       24.66     10.04 o 
   0   2   5     3907.53     4099.81     32.06 o 
   1   2   5     2056.81     2086.56     16.22 o 
   2   2   5     1516.16     1548.34      9.01 o 
   3   2   5      585.75      571.54      5.06 o 
   4   2   5       32.47       13.05      2.27 o 
   5   2   5      106.82      102.54      1.68 o 
   6   2   5      412.40      350.52      6.63 o 
   7   2   5      382.90      354.32      8.95 o 
   8   2   5      238.41      249.06     13.66 o 
   9   2   5       88.25       41.57     25.77 o 
   1   3   5      310.89      290.46      5.97 o 
   2   3   5      695.16      699.76      5.10 o 
   3   3   5       56.41       73.50      2.22 o 
   4   3   5      241.79      291.32      5.08 o 
   5   3   5        3.87        6.38      1.53 o 
   6   3   5      206.78      240.76      7.39 o 
   7   3   5      316.96      312.01      7.55 o 
   8   3   5      117.77      113.61     18.77 o 
   9   3   5       69.16       52.92     21.05 o 
  10   3   5        1.03        4.01      6.21 o 
   0   4   5     6948.04     6984.48     57.19 o 
   1   4   5      656.28      685.44      3.27 o 
   2   4   5     5114.90     5459.94     50.62 o 
   3   4   5      388.91      423.59      6.31 o 
   4   4   5     1146.54     1064.96     11.59 o 
   5   4   5       69.30       61.39      3.76 o 
   6   4   5     4256.83     4359.76     43.91 o 
   7   4   5       89.61      105.83      7.87 o 
   8   4   5      262.77      244.94     11.97 o 
   9   4   5      150.45      133.44     26.52 o 
  10   4   5     1039.05     1059.44     89.01 o 
   1   5   5     3684.49     3767.86     22.63 o 
   2   5   5     2321.84     2393.06     14.56 o 
   3   5   5       15.02       24.50      1.59 o 
   4   5   5      121.49      109.14      2.92 o 
   5   5   5        0.12        2.10      1.29 o 
   6   5   5      343.47      362.41      9.12 o 
   7   5   5     1124.32     1101.80     20.86 o 
   8   5   5      155.08      144.04     12.92 o 
   9   5   5      236.60      232.07     18.82 o 
  10   5   5       46.14       22.60     23.46 o 
   0   6   5      195.03      147.78      3.27 o 
   1   6   5     1779.08     1910.79      7.91 o 
   2   6   5      454.13      305.27      5.52 o 
   3   6   5     1631.06     1782.22     23.84 o 
   4   6   5     2120.53     1941.42     14.27 o 
   5   6   5      186.24      175.19      5.45 o 
   6   6   5      764.96      777.49     15.94 o 
   7   6   5      541.66      532.67     14.08 o 
   8   6   5      942.29     1011.23     26.81 o 
   9   6   5        0.18        3.37      3.95 o 
  10   6   5       67.91       29.65     42.00 o 
   1   7   5      630.81      603.69      4.35 o 
   2   7   5     5128.53     5558.11     87.82 o 
   3   7   5      602.11      631.39      9.74 o 
   4   7   5      575.70      582.30      8.85 o 
   5   7   5      182.35      175.38      3.55 o 
   6   7   5        7.02       18.54      4.68 o 
   7   7   5       32.16       34.50      7.21 o 
   8   7   5       17.69       20.60      6.26 o 
   9   7   5       60.02       42.25     19.41 o 
   0   8   5     9980.66    10896.23    106.77 o 
   1   8   5       78.57       91.40      2.39 o 
   2   8   5     7585.53     7800.58     74.54 o 
   3   8   5     1068.89     1174.99     11.41 o 
   4   8   5      478.88      406.51      7.55 o 
   5   8   5      337.67      301.86      7.74 o 
   6   8   5     1131.53     1191.73     21.34 o 
   7   8   5       69.80       75.42     12.07 o 
   8   8   5      970.29     1047.59     25.33 o 
   9   8   5       12.62       16.83      8.28 o 
   1   9   5     1276.26     1267.20      9.77 o 
   2   9   5      917.72      859.82      8.34 o 
   3   9   5      127.36      132.35      3.74 o 
   4   9   5      249.56      224.61      6.24 o 
   5   9   5       13.19       13.13      3.56 o 
   6   9   5       67.85       86.81      8.22 o 
   7   9   5      341.76      339.05     10.74 o 
   8   9   5       39.09       41.98     13.70 o 
   9   9   5       11.99        6.93      6.01 o 
   0  10   5    12137.50    13282.89    173.96 o 
   1  10   5      121.76      108.36      3.46 o 
   2  10   5     1798.17     1670.11     20.38 o 
   3  10   5        0.17        2.16      1.00 o 
   4  10   5     5431.06     5541.76     94.79 o 
   5  10   5       97.47       95.74      9.08 o 
   6  10   5     1533.80     1611.68     19.01 o 
   7  10   5       28.23       23.90      6.76 o 
   8  10   5      619.20      650.17     22.33 o 
   9  10   5        7.34        6.68      6.22 o 
   1  11   5       18.93       18.87      2.99 o 
   2  11   5       15.92       17.81      3.21 o 
   3  11   5     2139.42     2151.79     25.46 o 
   4  11   5      781.88      743.36     11.67 o 
   5  11   5     1337.66     1293.87     20.38 o 
   6  11   5       12.93        9.34      3.01 o 
   7  11   5        6.58        7.03      3.34 o 
   8  11   5       38.87       28.57     13.33 o 
   9  11   5       66.26       44.10     40.33 o 
   0  12   5      378.47      380.04     10.19 o 
   1  12   5        0.57        3.01      1.54 o 
   2  12   5     2498.29     2412.24     25.43 o 
   3  12   5      503.72      476.44      9.15 o 
   4  12   5      619.91      599.46     11.49 o 
   5  12   5      347.15      348.21      8.60 o 
   6  12   5      568.46      556.65     13.88 o 
   7  12   5        0.15        3.59      3.69 o 
   8  12   5      227.54      250.03     13.01 o 
   1  13   5      313.49      323.08      7.28 o 
   2  13   5       39.89       36.88      3.84 o 
   3  13   5      575.71      556.62      9.72 o 
   4  13   5        1.20        3.37      2.07 o 
   5  13   5      213.85      205.53      9.21 o 
   6  13   5       85.50       76.45     14.98 o 
   7  13   5       53.50       41.31     15.34 o 
   8  13   5        0.43        3.13      5.11 o 
   0  14   5      429.99      417.46     12.73 o 
   1  14   5      409.70      424.11      9.31 o 
   2  14   5     1806.70     1795.77     21.40 o 
   3  14   5      607.19      601.03     12.57 o 
   4  14   5       13.05       12.70      3.20 o 
   5  14   5      235.55      242.69      7.90 o 
   6  14   5      208.70      219.25     10.40 o 
   7  14   5        0.01        3.20      4.51 o 
   8  14   5      109.66       63.61     34.71 o 
   1  15   5        0.05        3.03      1.96 o 
   2  15   5      435.45      447.71      8.97 o 
   3  15   5      704.35      721.29     13.24 o 
   4  15   5      269.87      300.13      9.11 o 
   5  15   5       84.07       76.43     13.86 o 
   6  15   5      217.19      219.83     15.90 o 
   7  15   5      122.77       95.97     32.64 o 
   0  16   5       51.17       47.20     12.20 o 
   1  16   5       56.15       58.98      8.59 o 
   2  16   5        9.88        8.46      2.56 o 
   3  16   5      112.17      103.28      8.77 o 
   4  16   5       52.29       47.76      9.59 o 
   5  16   5        3.72        7.07      3.02 o 
   6  16   5       33.97       24.24     11.03 o 
   7  16   5        2.46        2.67      4.35 o 
   1  17   5      552.87      542.17     12.33 o 
   2  17   5       21.25       18.28      5.16 o 
   3  17   5        8.22        7.68      2.88 o 
   4  17   5        8.24        5.69      2.96 o 
   5  17   5       21.88       29.30     11.21 o 
   6  17   5      330.83      353.81     15.63 o 
   7  17   5        4.98       10.05     10.73 o 
   0  18   5     1139.46     1113.58     27.03 o 
   1  18   5       95.88       83.91     11.64 o 
   2  18   5       79.43       64.49     12.93 o 
   3  18   5       21.48       12.23      3.84 o 
   4  18   5      174.33      146.74     19.43 o 
   5  18   5      149.62      158.25     19.71 o 
   6  18   5        4.06        3.44      4.45 o 
   1  19   5       11.45       12.17      3.55 o 
   2  19   5       99.03       95.24     15.09 o 
   3  19   5       16.74       16.69      5.41 o 
   4  19   5        8.02       11.31      4.40 o 
   5  19   5       37.85       32.38     14.53 o 
   6  19   5       17.28       10.87      7.27 o 
   0  20   5       25.75       25.26      8.81 o 
   1  20   5      168.85      187.94      8.56 o 
   2  20   5       93.28       69.30     16.98 o 
   3  20   5      119.61       74.05     19.61 o 
   4  20   5        0.15        3.88      3.38 o 
   5  20   5       10.05       11.64      7.48 o 
   1  21   5       25.78       20.90      5.77 o 
   2  21   5       23.12       15.97      5.53 o 
   3  21   5       82.30       51.29     20.48 o 
   4  21   5       10.40        9.84      5.18 o 
   0  22   5      400.64      400.72     16.06 o 
   1  22   5      143.31      138.76     10.95 o 
   2  22   5      126.90       98.99     20.27 o 
   3  22   5      128.30       55.41     50.72 o 
   1  23   5       37.38       15.66      6.92 o 
   0   0   6    24793.77    27396.93    548.63 o 
   1   0   6      460.06      522.46      4.67 o 
   2   0   6     7936.59     8443.90    119.73 o 
   3   0   6     1242.42     1436.54     18.04 o 
   4   0   6     8939.08    10176.12    164.56 o 
   5   0   6      129.32      145.14      4.24 o 
   6   0   6     2445.99     2436.44     33.94 o 
   7   0   6     1969.43     2017.41     53.63 o 
   8   0   6      107.22       96.02     24.95 o 
   9   0   6      174.42      151.74     17.17 o 
   1   1   6     6132.91     6310.01     32.25 o 
   2   1   6      199.53      181.21      4.03 o 
   3   1   6     1419.47     1333.41     15.33 o 
   4   1   6       86.52       86.23      2.87 o 
   5   1   6     5243.18     5166.19     53.57 o 
   6   1   6      301.32      274.42      6.09 o 
   7   1   6     1719.24     1716.68     31.54 o 
   8   1   6       36.12       32.00     11.77 o 
   9   1   6     1160.97     1204.80     49.37 o 
   1   2   6     4489.32     4793.66     33.57 o 
   2   2   6      812.84      732.75      5.42 o 
   3   2   6     3086.05     3370.48     27.73 o 
   4   2   6        0.75        4.56      1.08 o 
   5   2   6      493.88      515.09      8.39 o 
   6   2   6     1075.52     1005.15     14.85 o 
   7   2   6       52.42       56.18     12.00 o 
   8   2   6      559.92      536.04     15.86 o 
   9   2   6        1.39        4.97      5.65 o 
   1   3   6    16997.18    18764.07    179.78 o 
   2   3   6     5245.68     5645.11     54.83 o 
   3   3   6     1591.06     1415.12     12.67 o 
   4   3   6        7.18        7.22      1.54 o 
   5   3   6      446.84      369.30      6.79 o 
   6   3   6       23.94       31.96      7.39 o 
   7   3   6      312.89      300.82      8.34 o 
   8   3   6     1015.08     1057.53     26.94 o 
   9   3   6      231.62      259.73     20.35 o 
  10   3   6        3.92        7.61      9.44 o 
   0   4   6     6390.96     6795.79    104.53 o 
   1   4   6      514.12      567.44      3.02 o 
   2   4   6     2068.64     2015.61     22.66 o 
   3   4   6       79.61       75.56      2.22 o 
   4   4   6     1466.20     1521.51     12.92 o 
   5   4   6       78.41       75.10      3.84 o 
   6   4   6     1161.16     1107.38     18.21 o 
   7   4   6      467.70      430.61     10.21 o 
   8   4   6      415.24      384.56     13.85 o 
   9   4   6       24.73       10.62      7.32 o 
  10   4   6      424.88      304.78     70.97 o 
   1   5   6     5950.09     6323.91     50.21 o 
   2   5   6      291.12      263.89      4.88 o 
   3   5   6     3005.21     3141.24     30.60 o 
   4   5   6        6.73        6.74      1.79 o 
   5   5   6     2196.86     2141.95     25.67 o 
   6   5   6       67.77       53.32      7.99 o 
   7   5   6       81.28       70.00     13.66 o 
   8   5   6       18.01        9.15      4.53 o 
   9   5   6      154.31       91.28     37.41 o 
  10   5   6       58.42       19.05     35.59 o 
   0   6   6      674.03      695.70     10.82 o 
   1   6   6      712.97      777.73      6.19 o 
   2   6   6        1.20        3.02      1.38 o 
   3   6   6      203.37      216.04      4.78 o 
   4   6   6     1441.21     1473.22     18.93 o 
   5   6   6        2.95        5.50      1.37 o 
   6   6   6      139.06      142.41     12.15 o 
   7   6   6       16.07       12.94      5.17 o 
   8   6   6      310.99      374.89     17.35 o 
   9   6   6        7.24        7.69      5.30 o 
   1   7   6      621.76      634.84      7.52 o 
   2   7   6     1229.74     1468.56     24.19 o 
   3   7   6      311.16      306.65      6.96 o 
   4   7   6      419.91      414.36      7.37 o 
   5   7   6      891.50      816.37     10.91 o 
   6   7   6      153.77      134.38      7.20 o 
   7   7   6       81.92       86.69     14.65 o 
   8   7   6       72.26       56.88     12.10 o 
   9   7   6       59.44       41.99     17.55 o 
   0   8   6        0.02        5.31      1.94 o 
   1   8   6      781.62      761.34      8.54 o 
   2   8   6       73.14       65.07      3.50 o 
   3   8   6      189.76      216.98     10.86 o 
   4   8   6       32.24       32.51      4.11 o 
   5   8   6      116.70      112.15      6.07 o 
   6   8   6      222.39      226.65      7.97 o 
   7   8   6        6.64        5.98      2.84 o 
   8   8   6       28.40       21.13      6.60 o 
   9   8   6      339.34      380.13     20.09 o 
   1   9   6      855.37      853.89     10.94 o 
   2   9   6       61.95       65.42      2.89 o 
   3   9   6      584.51      583.32      9.69 o 
   4   9   6      622.27      676.27     11.74 o 
   5   9   6      269.43      269.01      6.36 o 
   6   9   6      339.10      352.43     10.45 o 
   7   9   6       35.32       29.27      8.12 o 
   8   9   6        2.35        4.85      2.23 o 
   9   9   6       24.78       21.01     11.62 o 
   0  10   6      446.62      382.27      8.47 o 
   1  10   6        2.44        2.42      0.95 o 
   2  10   6       84.20       86.82      2.67 o 
   3  10   6     1021.88     1028.90     15.42 o 
   4  10   6     3495.94     3585.43     36.65 o 
   5  10   6       73.95       62.10      6.23 o 
   6  10   6       67.57       70.29     10.14 o 
   7  10   6        1.35        5.02      2.48 o 
   8  10   6        5.63        5.77      3.87 o 
   9  10   6        1.20        3.89      5.20 o 
   1  11   6      166.96      153.64      3.72 o 
   2  11   6        4.68        4.85      1.17 o 
   3  11   6       81.14       88.25      5.52 o 
   4  11   6       40.49       48.80      9.00 o 
   5  11   6      466.81      417.46     11.12 o 
   6  11   6        0.09        2.73      2.59 o 
   7  11   6       71.33       82.95     11.93 o 
   8  11   6       25.69       24.09      9.38 o 
   9  11   6        5.28        5.42      9.82 o 
   0  12   6      335.38      387.08      9.56 o 
   1  12   6      382.28      374.44      5.81 o 
   2  12   6        8.22       15.10      3.17 o 
   3  12   6        9.46       11.74      2.27 o 
   4  12   6     1946.58     2031.15     28.94 o 
   5  12   6      164.25      148.50     10.25 o 
   6  12   6      208.09      221.35      9.62 o 
   7  12   6        1.09        5.09      3.78 o 
   8  12   6       38.54       21.86     10.41 o 
   1  13   6       63.09       50.00      4.35 o 
   2  13   6     1180.91     1221.26     20.99 o 
   3  13   6      826.31      867.20     14.49 o 
   4  13   6        2.09        3.29      1.92 o 
   5  13   6      427.79      448.40     12.23 o 
   6  13   6       79.25       95.63     12.42 o 
   7  13   6      871.07      984.35     28.05 o 
   8  13   6        0.20        3.53      4.73 o 
   0  14   6       33.74       35.24      7.55 o 
   1  14   6      265.99      233.73      6.02 o 
   2  14   6      224.96      220.27      5.82 o 
   3  14   6      439.66      391.51      9.38 o 
   4  14   6      621.08      614.28     12.64 o 
   5  14   6       56.77       57.01      9.67 o 
   6  14   6      291.96      287.04     12.86 o 
   7  14   6      121.32      124.98     15.83 o 
   8  14   6      101.33       81.79     47.44 o 
   1  15   6      856.14      856.48     14.16 o 
   2  15   6      172.17      190.50      5.47 o 
   3  15   6      345.75      351.01      9.64 o 
   4  15   6       31.90       31.15      7.13 o 
   5  15   6      594.76      628.48     17.26 o 
   6  15   6      144.78      183.15     22.91 o 
   7  15   6      347.52      362.50     18.23 o 
   0  16   6      617.57      617.02     14.81 o 
   1  16   6       25.63       20.63      5.33 o 
   2  16   6      145.75      157.31      7.40 o 
   3  16   6       76.41       73.94      9.08 o 
   4  16   6      124.58      117.35      7.93 o 
   5  16   6       12.50       12.53      5.04 o 
   6  16   6       50.94       44.10     15.57 o 
   7  16   6       10.17       11.10      5.69 o 
   1  17   6      150.09      155.94      6.70 o 
   2  17   6       20.66       21.26      4.85 o 
   3  17   6      466.29      526.39     10.91 o 
   4  17   6        2.46        4.03      2.74 o 
   5  17   6       18.06       13.75      5.62 o 
   6  17   6        6.94        9.72      5.15 o 
   7  17   6       21.25        8.99     11.37 o 
   0  18   6       53.11       48.38     14.10 o 
   1  18   6        0.21        2.75      3.02 o 
   2  18   6      114.75      123.93     12.39 o 
   3  18   6      362.86      376.80     10.88 o 
   4  18   6      315.17      341.60     13.09 o 
   5  18   6       32.33       24.58      9.38 o 
   6  18   6      186.88      155.57     20.85 o 
   1  19   6     1568.38     1692.40     24.33 o 
   2  19   6      236.94      235.98      9.01 o 
   3  19   6      398.00      420.67     13.31 o 
   4  19   6       22.72       13.50      6.93 o 
   5  19   6       72.53       44.04     19.90 o 
   0  20   6       39.74       31.16     13.00 o 
   1  20   6        2.29        4.19      3.10 o 
   2  20   6      295.51      323.70     12.80 o 
   3  20   6       27.44       14.21      5.18 o 
   4  20   6        2.00        8.23      4.48 o 
   5  20   6       21.62       12.20      5.51 o 
   1  21   6      188.94      177.27     10.15 o 
   2  21   6        6.99        5.00      3.81 o 
   3  21   6        0.09        6.84      3.91 o 
   4  21   6        0.20        3.98      5.70 o 
   0  22   6      142.86      119.96     15.72 o 
   1  22   6        3.16        5.70      3.37 o 
   2  22   6       45.33       24.08     10.66 o 
   3  22   6        7.62        3.81      4.67 o 
   1  23   6        5.07        3.53      2.99 o 
   1   1   7     1248.21     1125.03      6.90 o 
   2   1   7     1319.29     1200.50      6.62 o 
   3   1   7      408.12      328.11      5.59 o 
   4   1   7        7.95        6.43      1.99 o 
   5   1   7      623.43      646.95     11.80 o 
   6   1   7      411.83      404.12     10.11 o 
   7   1   7      186.69      177.36     10.03 o 
   8   1   7      241.39      238.53     12.48 o 
   9   1   7        0.26        4.14      4.37 o 
   0   2   7     1611.57     1571.69     14.76 o 
   1   2   7     3691.48     3856.17     38.31 o 
   2   2   7     4355.75     4804.20     41.25 o 
   3   2   7      503.55      524.35      7.65 o 
   4   2   7        7.64       10.11      2.33 o 
   5   2   7       38.22       42.87      4.12 o 
   6   2   7        0.00        3.23      1.89 o 
   7   2   7       68.99       64.53     16.25 o 
   8   2   7      150.68      127.75     11.63 o 
   9   2   7       28.35       18.28      8.60 o 
   1   3   7     4006.20     3793.67     34.30 o 
   2   3   7       11.70       13.46      1.49 o 
   3   3   7     2914.52     3070.84     25.11 o 
   4   3   7       18.14       20.72      3.05 o 
   5   3   7      814.92      804.59     11.64 o 
   6   3   7      645.75      642.29     12.75 o 
   7   3   7        0.20        3.62      3.04 o 
   8   3   7       77.10       81.85     21.93 o 
   9   3   7       52.47       25.99     23.20 o 
   0   4   7     1279.82     1258.48     12.84 o 
   1   4   7      112.10      118.41      2.16 o 
   2   4   7       19.28       20.69      1.31 o 
   3   4   7        4.06        3.57      1.23 o 
   4   4   7     1237.89     1210.88     10.33 o 
   5   4   7        0.54        1.27      1.11 o 
   6   4   7      125.91      104.49      5.85 o 
   7   4   7       26.35       25.04      6.75 o 
   8   4   7      192.32      215.80     13.01 o 
   9   4   7       13.69       11.79      6.41 o 
  10   4   7        0.41       -0.73     11.32 o 
   1   5   7     5748.23     5986.73     46.43 o 
   2   5   7      547.16      640.47      7.89 o 
   3   5   7     4272.57     4364.76     45.50 o 
   4   5   7       88.71      102.43      3.23 o 
   5   5   7     2589.05     2565.75     41.86 o 
   6   5   7      313.95      303.88      6.87 o 
   7   5   7      660.17      727.00     17.08 o 
   8   5   7       30.67       39.58     11.79 o 
   9   5   7      401.55      402.91     28.52 o 
   0   6   7       34.58       19.77      2.93 o 
   1   6   7     2794.63     2879.96     17.03 o 
   2   6   7      681.14      692.02     10.51 o 
   3   6   7       15.04       21.37      2.86 o 
   4   6   7       83.38       89.40      6.82 o 
   5   6   7      102.95       79.45      4.40 o 
   6   6   7      296.37      288.94      8.27 o 
   7   6   7       57.62       57.65      7.53 o 
   8   6   7       23.61       15.40      6.07 o 
   9   6   7      211.80      229.72     16.19 o 
   1   7   7       44.99       12.34      2.26 o 
   2   7   7      641.73      667.12     10.60 o 
   3   7   7     5845.75     6017.32     49.55 o 
   4   7   7      926.61      937.31     14.59 o 
   5   7   7     1723.58     1585.53     20.53 o 
   6   7   7       49.59       36.64      7.67 o 
   7   7   7     1545.39     1682.25     32.33 o 
   8   7   7       22.56       21.74      6.86 o 
   9   7   7       44.67       23.71     14.25 o 
   0   8   7     1633.68     1593.76     27.34 o 
   1   8   7      519.67      620.20      8.32 o 
   2   8   7      441.85      474.06      9.20 o 
   3   8   7        8.96        3.82      1.26 o 
   4   8   7       57.04       43.61      4.10 o 
   5   8   7       21.69       23.26      5.32 o 
   6   8   7      624.63      553.09     12.53 o 
   7   8   7      554.64      574.20     15.13 o 
   8   8   7       25.21       24.00      7.12 o 
   9   8   7        1.49        0.39      5.34 o 
   1   9   7     5418.46     5410.63     36.60 o 
   2   9   7     1162.70     1161.48     12.97 o 
   3   9   7     1715.54     1638.98     24.80 o 
   4   9   7      336.00      347.58      7.31 o 
   5   9   7     1420.75     1395.37     22.81 o 
   6   9   7       43.29       32.64      7.64 o 
   7   9   7      836.57      818.33     31.21 o 
   8   9   7       75.71       67.18     13.14 o 
   9   9   7      947.10     1070.11     28.50 o 
   0  10   7       21.67       27.18      3.36 o 
   1  10   7       77.50       78.49      2.84 o 
   2  10   7      247.25      226.15      3.74 o 
   3  10   7      361.56      319.54      7.57 o 
   4  10   7     3059.81     3129.08     36.82 o 
   5  10   7      181.76      183.06      8.17 o 
   6  10   7       93.35       88.45      9.00 o 
   7  10   7      215.30      210.13     10.48 o 
   8  10   7        6.71        8.16      3.59 o 
   9  10   7        0.05        3.99      5.23 o 
   1  11   7     3126.49     3284.21     48.15 o 
   2  11   7     1487.94     1552.63     17.88 o 
   3  11   7      927.17      951.06     13.22 o 
   4  11   7      166.16      176.18      5.58 o 
   5  11   7      277.12      254.94      8.89 o 
   6  11   7      136.45      129.72      8.69 o 
   7  11   7      989.42     1039.72     22.17 o 
   8  11   7        7.35        7.24      5.92 o 
   0  12   7      215.66      231.12      8.80 o 
   1  12   7      589.74      566.19     10.28 o 
   2  12   7       10.07       13.76      2.85 o 
   3  12   7       77.55       82.51      6.90 o 
   4  12   7      693.73      669.04     14.41 o 
   5  12   7      360.61      335.14     10.32 o 
   6  12   7       22.27       12.56      4.42 o 
   7  12   7       27.35       21.54      7.03 o 
   8  12   7       22.91       15.68      6.69 o 
   1  13   7      175.28      158.17      4.08 o 
   2  13   7        8.32        8.47      2.55 o 
   3  13   7      510.54      528.97     10.95 o 
   4  13   7      203.15      208.25      7.24 o 
   5  13   7       23.37       33.94      7.02 o 
   6  13   7       38.30       27.28      7.48 o 
   7  13   7      345.10      429.53     19.33 o 
   8  13   7       44.20       30.07     15.49 o 
   0  14   7       30.41       27.18      7.55 o 
   1  14   7      158.44      171.04      4.98 o 
   2  14   7      172.78      173.53      5.64 o 
   3  14   7      281.11      268.85      6.90 o 
   4  14   7       88.80       96.79      9.78 o 
   5  14   7      139.16      149.33     10.29 o 
   6  14   7      190.15      186.38     13.18 o 
   7  14   7      198.85      211.44     11.92 o 
   8  14   7       26.92       14.84     14.72 o 
   1  15   7      355.96      363.54      8.68 o 
   2  15   7        5.55        7.87      2.47 o 
   3  15   7      221.42      217.38      8.10 o 
   4  15   7        2.01        3.02      2.49 o 
   5  15   7      605.23      602.62     16.02 o 
   6  15   7       94.87       72.29     20.53 o 
   7  15   7      357.42      362.23     21.93 o 
   0  16   7        0.30        5.00      3.74 o 
   1  16   7      626.85      616.64     11.28 o 
   2  16   7      185.67      182.03      7.08 o 
   3  16   7       85.89       79.06      8.37 o 
   4  16   7      266.71      305.60     11.15 o 
   5  16   7        4.94        6.43      3.34 o 
   6  16   7      240.39      268.43     15.18 o 
   7  16   7      100.62       66.09     31.92 o 
   1  17   7        0.14        4.34      2.41 o 
   2  17   7       19.65       15.49      4.48 o 
   3  17   7        0.98        4.78      2.75 o 
   4  17   7       82.84       64.81     14.86 o 
   5  17   7      282.07      306.56     16.12 o 
   6  17   7        1.17        6.93      4.95 o 
   0  18   7       80.85       80.78     18.79 o 
   1  18   7       54.68       60.20     13.58 o 
   2  18   7      613.68      676.63     15.33 o 
   3  18   7       90.56       79.34     11.35 o 
   4  18   7        9.53       10.68      4.35 o 
   5  18   7       11.30        9.60      4.50 o 
   6  18   7      116.82       80.94     30.30 o 
   1  19   7       21.24       15.86      4.73 o 
   2  19   7       62.49       57.15     12.62 o 
   3  19   7        4.00        9.44      4.17 o 
   4  19   7        4.08        5.70      3.56 o 
   5  19   7      250.81      300.54     14.45 o 
   0  20   7      216.16      198.83     13.84 o 
   1  20   7      199.73      184.81     11.11 o 
   2  20   7      148.79      101.08     11.10 o 
   3  20   7       88.74       76.15     11.17 o 
   4  20   7       18.55       13.41      6.67 o 
   5  20   7       28.36       21.39     22.66 o 
   1  21   7      174.14      185.01      9.89 o 
   2  21   7       32.56       23.36      8.22 o 
   3  21   7       26.47       13.21      6.04 o 
   4  21   7      114.23       51.25     27.12 o 
   0  22   7       83.97       49.84     17.60 o 
   1  22   7        0.30        3.22      3.10 o 
   2  22   7      482.16      437.09     25.39 o 
   3  22   7        7.12        5.26      6.88 o 
   0   0   8     4472.00     4515.43     26.85 o 
   1   0   8       24.40       30.64      2.24 o 
   2   0   8     1018.70      911.40      7.28 o 
   3   0   8     2919.57     3105.53     35.79 o 
   4   0   8      615.38      661.90      9.58 o 
   5   0   8       82.13       69.35      3.70 o 
   6   0   8      296.66      320.45     14.46 o 
   7   0   8      198.47      189.60     12.40 o 
   8   0   8      770.96      845.04     27.19 o 
   9   0   8       11.55       16.45     14.55 o 
   1   1   8      456.42      376.42      4.52 o 
   2   1   8      378.58      389.22      4.38 o 
   3   1   8     4472.66     4382.95     55.40 o 
   4   1   8     1364.84     1342.24     12.54 o 
   5   1   8     2520.93     2374.12     38.18 o 
   6   1   8      728.47      712.63     13.05 o 
   7   1   8      312.05      320.67     10.77 o 
   8   1   8        9.01       14.84      5.93 o 
   9   1   8      396.77      405.63     22.57 o 
   0   2   8     3783.33     3996.44     51.54 o 
   1   2   8      105.36       98.64      2.04 o 
   2   2   8       16.48       30.28      1.51 o 
   3   2   8      246.15      263.41      5.42 o 
   4   2   8     1064.50      987.56      9.92 o 
   5   2   8       33.99       31.85      3.35 o 
   6   2   8      164.17      162.56      6.74 o 
   7   2   8       64.49       69.78     15.04 o 
   8   2   8      329.40      351.59     14.33 o 
   9   2   8      263.40      254.19     19.70 o 
   1   3   8     3704.60     3563.82     34.32 o 
   2   3   8      416.41      432.58      4.35 o 
   3   3   8       81.06      149.03      3.35 o 
   4   3   8      653.14      643.09     11.31 o 
   5   3   8     1854.46     1684.15     38.37 o 
   6   3   8       92.78       74.75      5.68 o 
   7   3   8       38.98       37.20      9.92 o 
   8   3   8      150.23      187.69     19.05 o 
   9   3   8     1026.31     1091.66     34.73 o 
   0   4   8     1173.88     1412.12     12.36 o 
   1   4   8     3381.54     3792.66     29.73 o 
   2   4   8       45.14       78.63      2.16 o 
   3   4   8        1.58        5.20      0.96 o 
   4   4   8      447.69      440.24      7.44 o 
   5   4   8      386.85      353.37      7.47 o 
   6   4   8      222.43      197.40      6.22 o 
   7   4   8      836.78      866.91     23.83 o 
   8   4   8        0.33        2.59      4.44 o 
   9   4   8       29.87       18.25     10.03 o 
   1   5   8      813.72      703.92     10.09 o 
   2   5   8     1073.95     1149.77      7.78 o 
   3   5   8     1121.81     1084.04     11.52 o 
   4   5   8       96.38       84.88      4.20 o 
   5   5   8       78.70       72.89      6.00 o 
   6   5   8      623.50      645.22     13.09 o 
   7   5   8       40.88       45.06     11.76 o 
   8   5   8       81.56       78.71     25.30 o 
   9   5   8      212.92      239.19     16.81 o 
   0   6   8        6.32        6.97      2.24 o 
   1   6   8        3.78        4.91      1.11 o 
   2   6   8     2808.54     2964.81     21.70 o 
   3   6   8      486.96      560.34      7.00 o 
   4   6   8       51.17       58.24      8.24 o 
   5   6   8       21.95       20.68      3.37 o 
   6   6   8      254.48      246.89      8.05 o 
   7   6   8      362.34      356.36     11.63 o 
   8   6   8        0.20        3.94      3.76 o 
   9   6   8       92.32      104.55     12.57 o 
   1   7   8     2737.78     2799.45     25.68 o 
   2   7   8      948.77      976.03     13.64 o 
   3   7   8        6.89        9.76      2.53 o 
   4   7   8      114.47      112.78      7.35 o 
   5   7   8      125.67      124.77      8.10 o 
   6   7   8      287.49      301.79      8.76 o 
   7   7   8        0.10        2.78      2.37 o 
   8   7   8       17.29       10.27      4.66 o 
   9   7   8        4.96        2.80      3.24 o 
   0   8   8      406.65      468.68      9.25 o 
   1   8   8     1594.99     1679.04     12.32 o 
   2   8   8     1089.55     1115.01     18.36 o 
   3   8   8        4.62        8.26      2.16 o 
   4   8   8        3.06        7.06      3.32 o 
   5   8   8      989.59      972.88     17.93 o 
   6   8   8      133.66      110.58      8.25 o 
   7   8   8       10.25       10.87      3.62 o 
   8   8   8      529.29      578.44     17.63 o 
   9   8   8        6.51        6.78      4.60 o 
   1   9   8        6.98       13.85      2.64 o 
   2   9   8      210.98      205.97      5.25 o 
   3   9   8        0.29        3.33      2.02 o 
   4   9   8      268.78      272.05      8.40 o 
   5   9   8     1216.34     1164.63     20.78 o 
   6   9   8        3.34        3.28      2.37 o 
   7   9   8      260.89      282.35      9.69 o 
   8   9   8       71.05       74.54     17.08 o 
   9   9   8      117.44      128.67     23.44 o 
   0  10   8      133.31      114.47      4.17 o 
   1  10   8       37.84       33.61      2.74 o 
   2  10   8      468.19      454.32      7.15 o 
   3  10   8      395.29      437.71      8.40 o 
   4  10   8      736.88      752.31     13.48 o 
   5  10   8       47.34       42.07      7.67 o 
   6  10   8      476.92      441.31     12.32 o 
   7  10   8       38.94       36.40     11.16 o 
   8  10   8      164.36      169.13     18.96 o 
   9  10   8       31.08       17.10      8.86 o 
   1  11   8       21.05       23.98      3.68 o 
   2  11   8       44.38       30.23      5.37 o 
   3  11   8      747.10      770.04     12.49 o 
   4  11   8      115.63      113.13      6.10 o 
   5  11   8      542.65      579.04     13.33 o 
   6  11   8        4.05        7.46      2.60 o 
   7  11   8        9.12        7.35      2.95 o 
   8  11   8       61.29       59.08     24.77 o 
   0  12   8       18.01        9.18      2.73 o 
   1  12   8      437.91      415.27      6.69 o 
   2  12   8     1416.16     1311.11     23.40 o 
   3  12   8      863.93      876.32     14.72 o 
   4  12   8       32.29       29.37      5.24 o 
   5  12   8       30.46       23.14      6.17 o 
   6  12   8       77.56       75.54      9.66 o 
   7  12   8      276.13      261.69     11.83 o 
   8  12   8        0.20        5.88      7.17 o 
   1  13   8      173.36      148.20      5.31 o 
   2  13   8      134.61      131.56      5.63 o 
   3  13   8     2498.67     2591.90     36.38 o 
   4  13   8       18.25       12.80      3.49 o 
   5  13   8      866.59      880.25     21.16 o 
   6  13   8      238.02      248.23     10.92 o 
   7  13   8      188.78      166.23     12.64 o 
   8  13   8       73.51       63.75     33.83 o 
   0  14   8      989.09      994.28     21.80 o 
   1  14   8      222.45      210.40      5.74 o 
   2  14   8     3986.06     4163.10     45.15 o 
   3  14   8       42.70       50.00      8.98 o 
   4  14   8     1557.86     1602.59     17.25 o 
   5  14   8      207.08      171.89     13.98 o 
   6  14   8      567.71      539.46     17.57 o 
   7  14   8        6.42        6.22      3.24 o 
   1  15   8     2654.89     2661.55     35.12 o 
   2  15   8      321.63      325.80      8.75 o 
   3  15   8      480.51      487.47     11.46 o 
   4  15   8       13.66       10.62      3.72 o 
   5  15   8      207.79      225.32     10.59 o 
   6  15   8      124.08      110.41     12.09 o 
   7  15   8      391.22      464.01     19.20 o 
   0  16   8       11.99       22.46      6.91 o 
   1  16   8        0.10        1.96      2.99 o 
   2  16   8      114.79      112.00      8.59 o 
   3  16   8       77.38       74.94     11.90 o 
   4  16   8      704.60      809.03     19.07 o 
   5  16   8      165.59      132.48     13.95 o 
   6  16   8       21.88       35.75     11.64 o 
   7  16   8       10.30        9.72      6.08 o 
   1  17   8      117.50      102.66      8.35 o 
   2  17   8      354.74      358.65     10.20 o 
   3  17   8      461.60      476.85     12.68 o 
   4  17   8        1.73        4.73      2.51 o 
   5  17   8      511.70      552.66     22.10 o 
   6  17   8       44.73       29.27     10.89 o 
   0  18   8      263.09      287.77     14.55 o 
   1  18   8       91.87      100.04      8.88 o 
   2  18   8      428.67      461.37     13.25 o 
   3  18   8        9.18        9.06      3.18 o 
   4  18   8      870.73      919.98     24.81 o 
   5  18   8      167.46      200.93     13.67 o 
   6  18   8      153.90      145.97     30.29 o 
   1  19   8      152.60      145.17     11.46 o 
   2  19   8       87.87       79.86     10.79 o 
   3  19   8      173.17      181.10     10.41 o 
   4  19   8       36.27       32.24     10.54 o 
   5  19   8       57.11       31.28     13.27 o 
   0  20   8      283.17      300.24     15.65 o 
   1  20   8        0.02        2.27      3.42 o 
   2  20   8      151.14      161.73     10.23 o 
   3  20   8      135.22      104.46     16.91 o 
   4  20   8      548.07      622.58     18.68 o 
   1  21   8       37.99       28.78      8.78 o 
   2  21   8        7.73        9.62      4.30 o 
   3  21   8      287.42      300.41     18.96 o 
   4  21   8       79.19       50.43     36.09 o 
   0  22   8        1.87        1.56      3.57 o 
   1  22   8       88.87       73.64     10.53 o 
   2  22   8       23.89       19.41      8.81 o 
   1   1   9      159.81      167.14      2.73 o 
   2   1   9      377.98      354.70      4.56 o 
   3   1   9       16.73       15.59      1.66 o 
   4   1   9     1162.26     1153.28     14.18 o 
   5   1   9       23.96       23.45      4.19 o 
   6   1   9      588.15      581.50     13.46 o 
   7   1   9       15.02       12.75      4.66 o 
   8   1   9       55.82       49.88     14.75 o 
   9   1   9       15.08        9.84      6.34 o 
   0   2   9       99.54      126.43      3.35 o 
   1   2   9     2514.81     2684.37     18.77 o 
   2   2   9       87.87       58.40      1.86 o 
   3   2   9      134.38      125.64     12.03 o 
   4   2   9       76.91       84.47      3.45 o 
   5   2   9        0.59        1.01      0.89 o 
   6   2   9      701.59      661.58     12.65 o 
   7   2   9       25.18       20.68      6.01 o 
   8   2   9      367.46      372.66     17.57 o 
   9   2   9        0.08        3.38      3.88 o 
   1   3   9      900.24      887.28     14.82 o 
   2   3   9     1469.22     1679.67     11.18 o 
   3   3   9       13.47       26.15      2.27 o 
   4   3   9      184.01      163.83      3.33 o 
   5   3   9       55.60       46.14      4.16 o 
   6   3   9      992.51      966.44     17.29 o 
   7   3   9        0.74        3.20      2.96 o 
   8   3   9      186.17      176.68     20.82 o 
   9   3   9       34.78       35.14     16.79 o 
   0   4   9       26.51       64.54      3.47 o 
   1   4   9     2581.48     2703.63     47.61 o 
   2   4   9     2515.71     2686.95     15.85 o 
   3   4   9      373.13      395.68      5.68 o 
   4   4   9     1360.38     1277.83     14.34 o 
   5   4   9       33.15       31.37      3.13 o 
   6   4   9      775.96      791.44     15.84 o 
   7   4   9       68.52       74.75     19.12 o 
   8   4   9      286.36      309.32     15.91 o 
   9   4   9      218.87      216.40     15.54 o 
   1   5   9       73.13       55.64      1.97 o 
   2   5   9      735.02      870.83     11.20 o 
   3   5   9      273.97      275.04      5.91 o 
   4   5   9     1156.66     1110.48     14.76 o 
   5   5   9       58.21       57.52      4.70 o 
   6   5   9      350.64      310.36      8.35 o 
   7   5   9        3.96        7.60      3.48 o 
   8   5   9      111.17      112.88     22.87 o 
   9   5   9       18.66        8.07      6.77 o 
   0   6   9     9064.57     9560.15    292.09 o 
   1   6   9        0.58        1.39      0.86 o 
   2   6   9     6780.27     7056.14     63.74 o 
   3   6   9       31.42       31.60      2.97 o 
   4   6   9     1168.49     1207.02     19.10 o 
   5   6   9      106.30      100.90      8.68 o 
   6   6   9      741.69      752.94     15.28 o 
   7   6   9      245.39      257.71     13.90 o 
   8   6   9      606.34      667.31     19.85 o 
   9   6   9       18.98       14.76      8.71 o 
   1   7   9      149.50      157.48      3.66 o 
   2   7   9       30.10       31.61      3.36 o 
   3   7   9      577.10      633.53     10.27 o 
   4   7   9      398.78      396.35     10.03 o 
   5   7   9      315.11      297.83      8.56 o 
   6   7   9      565.82      611.29     13.15 o 
   7   7   9        1.77        2.95      2.46 o 
   8   7   9      107.87       95.96     19.52 o 
   9   7   9       32.05       18.34      8.17 o 
   0   8   9      863.31      849.37     45.00 o 
   1   8   9       38.01       45.93      2.72 o 
   2   8   9     1149.76     1103.58     11.61 o 
   3   8   9      170.24      177.85      4.38 o 
   4   8   9     3475.84     3494.78     44.24 o 
   5   8   9      372.05      310.85     10.03 o 
   6   8   9      241.71      264.97      9.59 o 
   7   8   9       16.37       16.99      4.96 o 
   8   8   9      147.69      163.19     10.87 o 
   9   8   9        1.54        4.78      4.55 o 
   1   9   9        0.25        1.90      1.19 o 
   2   9   9       26.95       27.88      3.97 o 
   3   9   9       33.78       38.68      7.12 o 
   4   9   9      275.31      230.32      8.25 o 
   5   9   9      364.42      357.88     11.14 o 
   6   9   9       37.38       48.70      9.84 o 
   7   9   9       28.72       44.90     11.42 o 
   8   9   9       89.53       90.94     14.20 o 
   9   9   9      102.01       85.94     33.12 o 
   0  10   9     2649.98     2656.84     66.65 o 
   1  10   9      118.79       96.81      3.33 o 
   2  10   9     2684.16     2661.14     32.58 o 
   3  10   9       35.83       27.60      4.74 o 
   4  10   9     1557.06     1610.18     22.85 o 
   5  10   9      265.77      251.38     11.13 o 
   6  10   9      862.26      890.41     20.96 o 
   7  10   9      149.94      171.18     11.95 o 
   8  10   9     1381.74     1551.17     28.56 o 
   1  11   9      756.83      822.08     10.87 o 
   2  11   9       31.69       31.19      4.09 o 
   3  11   9       58.78       57.05      5.95 o 
   4  11   9        0.29        2.22      1.77 o 
   5  11   9       83.13      109.27      9.85 o 
   6  11   9       50.91       56.73     10.70 o 
   7  11   9        9.27       10.35      4.02 o 
   8  11   9      111.64      105.48     15.46 o 
   0  12   9      173.80      163.76      6.93 o 
   1  12   9      188.36      151.60      4.79 o 
   2  12   9      386.63      368.17      7.57 o 
   3  12   9        2.29        5.98      2.46 o 
   4  12   9      149.56      154.10      6.26 o 
   5  12   9      153.45      176.25     11.54 o 
   6  12   9       52.28       63.91      9.08 o 
   7  12   9       24.73       26.44      8.52 o 
   8  12   9      243.09      266.38     19.05 o 
   1  13   9       87.76       86.43      6.04 o 
   2  13   9      213.04      211.45      6.91 o 
   3  13   9      257.80      247.45      8.15 o 
   4  13   9       18.00       21.00      4.81 o 
   5  13   9      153.13      130.81      9.71 o 
   6  13   9      294.47      307.97     11.46 o 
   7  13   9       57.47       52.45     14.60 o 
   8  13   9        0.77        1.87      6.24 o 
   0  14   9      733.90      757.49     16.73 o 
   1  14   9       65.04       81.09      6.94 o 
   2  14   9      635.24      610.44     13.25 o 
   3  14   9      308.53      301.51      8.12 o 
   4  14   9     1080.09     1083.70     23.52 o 
   5  14   9      334.59      348.09     11.66 o 
   6  14   9      568.54      545.26     16.05 o 
   7  14   9       46.35       49.97     16.52 o 
   1  15   9       15.36       13.52      3.13 o 
   2  15   9      153.59      155.76      7.75 o 
   3  15   9       41.09       44.02      8.39 o 
   4  15   9       25.20       27.56      6.69 o 
   5  15   9       10.76       11.89      4.48 o 
   6  15   9      104.78       93.59     12.54 o 
   7  15   9       24.21       21.99      8.83 o 
   0  16   9     1479.09     1613.67     44.29 o 
   1  16   9      383.13      374.05      9.58 o 
   2  16   9      621.84      589.22     13.99 o 
   3  16   9       15.23       20.61      4.55 o 
   4  16   9      285.72      283.40     10.74 o 
   5  16   9        0.81        5.72      3.93 o 
   6  16   9        8.07        7.30      4.64 o 
   7  16   9       61.67       15.25     27.89 o 
   1  17   9      317.26      301.64     10.04 o 
   2  17   9        7.77        7.14      3.30 o 
   3  17   9        7.09        7.39      2.77 o 
   4  17   9        0.49        3.89      3.28 o 
   5  17   9        9.64        6.58      3.83 o 
   6  17   9       97.24       79.30     22.87 o 
   0  18   9     1498.77     1560.26     40.17 o 
   1  18   9      292.68      273.04      9.26 o 
   2  18   9      206.95      227.47      9.47 o 
   3  18   9        7.63        8.46      2.70 o 
   4  18   9      268.77      274.89     14.41 o 
   5  18   9      125.30      109.10     18.08 o 
   6  18   9       67.50       36.28     16.51 o 
   1  19   9       51.31       46.32     11.38 o 
   2  19   9        5.11        5.12      3.23 o 
   3  19   9       18.11       15.70      5.09 o 
   4  19   9       76.40       36.87     13.78 o 
   5  19   9        9.75        7.20      4.87 o 
   0  20   9        0.68        4.20      3.93 o 
   1  20   9      417.20      440.06     14.93 o 
   2  20   9      382.73      437.49     15.11 o 
   3  20   9       80.96       43.30     15.66 o 
   4  20   9       17.06       14.33      6.44 o 
   1  21   9       81.39       82.92     10.12 o 
   2  21   9        0.27        2.81      2.48 o 
   3  21   9       44.13       25.78     11.02 o 
   0  22   9      550.40      529.93     24.47 o 
   1  22   9        3.05        4.88      2.70 o 
   2  22   9      112.48       98.86     11.56 o 
   0   0  10     2015.90     1408.41    165.12 o 
   1   0  10     1381.83     1475.22     16.01 o 
   2   0  10     1926.14     1805.39     35.08 o 
   3   0  10       31.48       31.20      3.63 o 
   4   0  10     4521.04     4999.32     83.33 o 
   5   0  10     1461.35     1465.52     34.05 o 
   6   0  10      623.34      639.42     21.96 o 
   7   0  10       36.95       34.21     11.91 o 
   8   0  10      110.67       92.39     12.92 o 
   9   0  10       46.31       55.02     42.22 o 
   1   1  10     5564.72     6000.00     61.02 o 
   2   1  10      119.92      117.37      2.50 o 
   3   1  10     2842.19     2893.63     33.24 o 
   4   1  10      197.46      200.01      4.46 o 
   5   1  10     1241.51     1238.67     16.92 o 
   6   1  10      441.04      401.71     11.06 o 
   7   1  10      710.20      710.07     17.34 o 
   8   1  10       21.76       19.11      8.75 o 
   9   1  10       32.61       19.51     10.97 o 
   0   2  10     6171.39     6750.78     82.51 o 
   1   2  10      771.47      776.66      6.04 o 
   2   2  10     1974.02     1886.30     17.29 o 
   3   2  10      169.86      175.92      3.74 o 
   4   2  10     3604.36     3602.50     59.69 o 
   5   2  10     1078.21     1025.89     25.57 o 
   6   2  10      514.19      501.42     12.91 o 
   7   2  10       28.57       26.10      9.35 o 
   8   2  10      439.13      449.52     19.55 o 
   9   2  10       35.52       28.39     11.71 o 
   1   3  10     1680.65     1505.28     10.70 o 
   2   3  10       16.34       10.79      1.74 o 
   3   3  10       58.80       73.57      2.55 o 
   4   3  10      188.92      169.88      3.49 o 
   5   3  10     2293.50     2138.13     72.43 o 
   6   3  10       12.68        9.96      3.60 o 
   7   3  10       74.03       67.10     18.56 o 
   8   3  10      364.15      384.09     17.86 o 
   9   3  10       50.02       33.44     14.89 o 
   0   4  10      234.46      166.19      4.70 o 
   1   4  10       66.14       58.33      2.18 o 
   2   4  10      107.70       90.19      2.87 o 
   3   4  10        0.05        1.65      0.68 o 
   4   4  10      361.73      306.49      5.57 o 
   5   4  10      372.48      355.00      7.66 o 
   6   4  10      372.86      358.43      9.84 o 
   7   4  10      170.72      158.17     15.21 o 
   8   4  10       95.07       87.94     22.52 o 
   9   4  10        2.53        3.07      4.16 o 
   1   5  10     1418.36     1423.72     12.27 o 
   2   5  10      958.21     1102.52     10.88 o 
   3   5  10      665.42      660.46      7.96 o 
   4   5  10      459.73      411.09      7.27 o 
   5   5  10      141.87      124.00      6.18 o 
   6   5  10      414.72      415.24     11.50 o 
   7   5  10      368.56      362.50     17.17 o 
   8   5  10      562.59      606.15     22.11 o 
   9   5  10      233.14      208.09     18.22 o 
   0   6  10     3641.63     3859.75     41.54 o 
   1   6  10      482.69      551.95      7.39 o 
   2   6  10      628.30      653.99      6.93 o 
   3   6  10       55.56       61.27      3.36 o 
   4   6  10      166.48      117.70     12.26 o 
   5   6  10      261.19      254.38      8.64 o 
   6   6  10       22.55       23.16      6.74 o 
   7   6  10       88.04       92.36     15.98 o 
   8   6  10      333.51      337.34     20.01 o 
   9   6  10       10.94        3.82      4.32 o 
   1   7  10      334.57      401.40      6.98 o 
   2   7  10      503.54      516.83      5.41 o 
   3   7  10      149.89      159.14      3.87 o 
   4   7  10      399.36      388.25     11.14 o 
   5   7  10      167.58      191.70      8.45 o 
   6   7  10       22.75       17.55      4.48 o 
   7   7  10      359.15      367.08     13.57 o 
   8   7  10       12.68       10.83      5.66 o 
   9   7  10       57.81       39.94     18.11 o 
   0   8  10      853.64      896.06     20.62 o 
   1   8  10        9.81       21.92      3.51 o 
   2   8  10        0.98        3.87      1.86 o 
   3   8  10      145.20      136.83      4.75 o 
   4   8  10      139.67       82.37     13.41 o 
   5   8  10        0.23        5.08      2.60 o 
   6   8  10      268.59      257.93      8.86 o 
   7   8  10      155.30      171.29     14.27 o 
   8   8  10       80.94       70.68     11.39 o 
   9   8  10       29.51       33.85     16.68 o 
   1   9  10      343.58      347.88      6.59 o 
   2   9  10        3.09        4.88      2.17 o 
   3   9  10      146.78      152.52      5.46 o 
   4   9  10      623.15      564.31     10.92 o 
   5   9  10      327.48      332.60      9.33 o 
   6   9  10       11.53       12.73      3.71 o 
   7   9  10      142.72      130.90     11.08 o 
   8   9  10        7.83        6.93      4.31 o 
   9   9  10       33.22       14.96     10.69 o 
   0  10  10     1159.64     1179.77     46.34 o 
   1  10  10     1838.33     1843.83     20.65 o 
   2  10  10     1313.47     1264.68     18.27 o 
   3  10  10      650.01      663.46     11.12 o 
   4  10  10      306.09      297.78      6.60 o 
   5  10  10        0.83        4.45      2.81 o 
   6  10  10      685.29      680.73     17.08 o 
   7  10  10      213.01      206.14     10.40 o 
   8  10  10        0.87        3.67      3.56 o 
   1  11  10      160.78      152.13      4.84 o 
   2  11  10      804.50      773.23     12.16 o 
   3  11  10      418.74      417.67      9.69 o 
   4  11  10        0.54        4.31      2.15 o 
   5  11  10      170.49      206.78     11.41 o 
   6  11  10       38.53       41.13     11.79 o 
   7  11  10       60.09       30.30      8.95 o 
   8  11  10      107.38      112.67     16.27 o 
   0  12  10      209.24      223.26      9.81 o 
   1  12  10        0.89        3.57      1.73 o 
   2  12  10      290.69      295.65      7.53 o 
   3  12  10      638.91      617.93     13.03 o 
   4  12  10      695.99      740.33     16.85 o 
   5  12  10       40.32       53.25      9.88 o 
   6  12  10       35.31       28.22      8.38 o 
   7  12  10      272.72      313.00     14.45 o 
   8  12  10      158.04      119.92     41.83 o 
   1  13  10       76.10       76.72      9.54 o 
   2  13  10       11.19       10.56      3.21 o 
   3  13  10      268.75      244.37      7.23 o 
   4  13  10        0.99        5.30      3.04 o 
   5  13  10      340.70      342.75     10.73 o 
   6  13  10       93.20       77.73     17.04 o 
   7  13  10      437.10      498.52     14.89 o 
   8  13  10       47.27       24.69     26.33 o 
   0  14  10      759.88      785.42     19.34 o 
   1  14  10      497.88      472.60     10.93 o 
   2  14  10     1720.59     1832.56     25.70 o 
   3  14  10        0.00        3.86      2.06 o 
   4  14  10      206.74      226.38      9.06 o 
   5  14  10       35.71       32.23      8.37 o 
   6  14  10      730.13      743.07     20.05 o 
   7  14  10       17.25       14.04      4.99 o 
   1  15  10      380.11      413.66      9.17 o 
   2  15  10      112.20      121.45      8.15 o 
   3  15  10        3.22        6.34      2.73 o 
   4  15  10        0.01        3.09      3.61 o 
   5  15  10        0.46        3.37      3.08 o 
   6  15  10       39.72       31.98     11.22 o 
   7  15  10      425.40      450.04     22.99 o 
   0  16  10      342.03      327.34     14.76 o 
   1  16  10        5.60        8.14      2.75 o 
   2  16  10      419.72      447.47     11.39 o 
   3  16  10      215.59      230.18      8.90 o 
   4  16  10      168.81      192.87     10.24 o 
   5  16  10       69.26       72.30     10.92 o 
   6  16  10      183.12      222.86     16.91 o 
   1  17  10       16.38       23.15      5.30 o 
   2  17  10      388.24      385.20      9.66 o 
   3  17  10      251.84      245.68     12.04 o 
   4  17  10        2.96        3.81      3.20 o 
   5  17  10        1.12        3.74      4.24 o 
   6  17  10      538.82      609.63     33.24 o 
   0  18  10      550.72      583.44     19.94 o 
   1  18  10        3.56        5.78      2.74 o 
   2  18  10      625.54      647.12     14.21 o 
   3  18  10       57.84       39.19     11.05 o 
   4  18  10      222.82      239.05     13.20 o 
   5  18  10        0.04        3.42      3.80 o 
   1  19  10      192.90      207.99      9.26 o 
   2  19  10      110.98      101.55     14.05 o 
   3  19  10      222.56      251.85     12.14 o 
   4  19  10        2.63        2.45      3.60 o 
   5  19  10      125.08       69.45     28.76 o 
   0  20  10       59.65       48.38     17.00 o 
   1  20  10        3.98        6.74      3.99 o 
   2  20  10      649.48      721.25     16.47 o 
   3  20  10       18.71       11.40      3.98 o 
   4  20  10      267.86      274.45     19.84 o 
   1  21  10        0.80        4.17      2.39 o 
   2  21  10        0.18        2.36      3.86 o 
   3  21  10        0.07        3.20      6.13 o 
   0  22  10      401.20      394.31     23.43 o 
   1  22  10       68.50       37.89     14.44 o 
   1   1  11     2997.74     3086.79     24.38 o 
   2   1  11      115.28      104.32      2.68 o 
   3   1  11      191.83      216.86      4.13 o 
   4   1  11      609.20      592.98     10.31 o 
   5   1  11      743.06      663.26     13.48 o 
   6   1  11      305.21      294.01     10.31 o 
   7   1  11      342.98      330.17     14.19 o 
   8   1  11        8.24        5.21      4.84 o 
   9   1  11      104.42       89.13     30.39 o 
   0   2  11     4497.33     4997.03     85.63 o 
   1   2  11        0.32        1.58      0.96 o 
   2   2  11      211.67      223.12      3.78 o 
   3   2  11       77.43       83.08      2.46 o 
   4   2  11      131.80      121.62      3.37 o 
   5   2  11      457.51      452.14     10.55 o 
   6   2  11       79.06       80.53     14.39 o 
   7   2  11      160.72      167.51      8.46 o 
   8   2  11      194.30      182.24     15.50 o 
   9   2  11       22.77       23.71     15.21 o 
   1   3  11      814.96      687.80      9.19 o 
   2   3  11      626.77      607.38      7.31 o 
   3   3  11       34.98       24.40      2.10 o 
   4   3  11        7.45        5.90      1.66 o 
   5   3  11       70.56       60.04      4.48 o 
   6   3  11       39.02       40.47      9.34 o 
   7   3  11      159.27      157.14     20.66 o 
   8   3  11        9.79        8.13      5.16 o 
   9   3  11      158.23      132.50     16.54 o 
   0   4  11     3129.24     3205.43     31.45 o 
   1   4  11     1207.92     1202.20     14.78 o 
   2   4  11      168.33      223.26      4.68 o 
   3   4  11        8.95        6.08      1.11 o 
   4   4  11      162.38      141.33      3.59 o 
   5   4  11      347.13      347.77      7.31 o 
   6   4  11       75.51       75.79      4.91 o 
   7   4  11       20.27       19.42      6.34 o 
   8   4  11       11.61       18.13      8.36 o 
   9   4  11       17.03       13.70      7.56 o 
   1   5  11     4494.65     4724.09     41.60 o 
   2   5  11     1002.57     1102.12     10.19 o 
   3   5  11      692.09      675.17      9.04 o 
   4   5  11       27.58       24.64      3.44 o 
   5   5  11     1888.08     1936.28     27.71 o 
   6   5  11      104.21      122.65      7.76 o 
   7   5  11     1649.36     1729.70     25.65 o 
   8   5  11       26.73       27.33      8.21 o 
   9   5  11      177.20      138.35     19.21 o 
   0   6  11      227.65      190.95      6.01 o 
   1   6  11        1.31        1.99      0.88 o 
   2   6  11        4.00        2.78      1.03 o 
   3   6  11       53.69       54.80      3.02 o 
   4   6  11      822.92      813.97     11.51 o 
   5   6  11      421.50      386.62     10.85 o 
   6   6  11      390.78      386.90     12.54 o 
   7   6  11       12.30       17.13      5.99 o 
   8   6  11      157.45      164.64     16.41 o 
   9   6  11       18.59       14.86      8.07 o 
   1   7  11     1703.38     1547.36     14.32 o 
   2   7  11       71.54       72.35      3.13 o 
   3   7  11     1321.04     1316.59     17.76 o 
   4   7  11      287.70      272.88      9.67 o 
   5   7  11     1236.98     1134.70     22.04 o 
   6   7  11        4.55        5.16      2.88 o 
   7   7  11     1264.96     1368.23     34.44 o 
   8   7  11       87.51       61.08     17.59 o 
   9   7  11       21.11       13.72      6.14 o 
   0   8  11      310.78      290.17      8.26 o 
   1   8  11       22.59       18.08      2.83 o 
   2   8  11     1154.78     1179.97     16.70 o 
   3   8  11        0.27        2.34      1.46 o 
   4   8  11       83.27       25.38     19.50 o 
   5   8  11        0.44        2.65      2.84 o 
   6   8  11      203.43      195.81      9.42 o 
   7   8  11      126.10      120.69     11.82 o 
   8   8  11       79.75       83.85     13.50 o 
   9   8  11       44.74       25.03     12.70 o 
   1   9  11     2290.98     2250.89     40.97 o 
   2   9  11      831.09      907.87     15.55 o 
   3   9  11     1279.58     1173.89     20.11 o 
   4   9  11      225.66      209.80      7.94 o 
   5   9  11      908.24      935.73     18.70 o 
   6   9  11       14.03        8.37      2.95 o 
   7   9  11      690.44      700.11     21.27 o 
   8   9  11       61.81       34.89     14.20 o 
   0  10  11       34.80       54.98     12.89 o 
   1  10  11        0.01        2.52      1.47 o 
   2  10  11      955.58      914.79     13.19 o 
   3  10  11      240.56      246.83      7.45 o 
   4  10  11      144.62      145.11     13.85 o 
   5  10  11       39.83       47.76      9.64 o 
   6  10  11      277.29      285.93     10.92 o 
   7  10  11      401.63      417.37     17.15 o 
   8  10  11       73.51       64.94     17.64 o 
   1  11  11     4390.78     4285.19    123.91 o 
   2  11  11     1068.05     1087.56     19.10 o 
   3  11  11      307.39      294.30      7.18 o 
   4  11  11      476.98      445.06     13.74 o 
   5  11  11      164.08      163.92     10.82 o 
   6  11  11      135.11      153.71     11.58 o 
   7  11  11      498.06      547.45     17.28 o 
   8  11  11        4.97        8.45      4.25 o 
   0  12  11     2996.97     3167.17     57.66 o 
   1  12  11      581.45      562.25     10.93 o 
   2  12  11      556.10      478.12      9.91 o 
   3  12  11       58.97       64.86      8.05 o 
   4  12  11      143.99      128.52     10.95 o 
   5  12  11       47.79       67.30     13.12 o 
   6  12  11       16.12        9.95      3.42 o 
   7  12  11        1.03        4.10      4.23 o 
   8  12  11      142.19      118.28     18.61 o 
   1  13  11      241.10      221.93      6.43 o 
   2  13  11       98.55       89.50      7.99 o 
   3  13  11     1051.73     1091.53     17.28 o 
   4  13  11      123.70      123.64     16.16 o 
   5  13  11      311.00      341.79     10.88 o 
   6  13  11      121.37      135.35     11.21 o 
   7  13  11       18.94       16.10      5.71 o 
   0  14  11      295.24      276.23     12.88 o 
   1  14  11       62.88       61.96     10.66 o 
   2  14  11      219.78      207.05      7.52 o 
   3  14  11       11.74       14.98      3.37 o 
   4  14  11        0.05        2.77      2.97 o 
   5  14  11        0.63        2.86      3.35 o 
   6  14  11       77.69       75.71     13.41 o 
   7  14  11        8.43       12.84      5.84 o 
   1  15  11      417.47      447.75     10.53 o 
   2  15  11       39.04       38.71      7.68 o 
   3  15  11      542.57      543.81     12.97 o 
   4  15  11        0.00        2.34      3.56 o 
   5  15  11      431.69      446.35     13.95 o 
   6  15  11      318.86      368.43     13.93 o 
   7  15  11      294.42      257.00     28.14 o 
   0  16  11      145.73      146.82      9.88 o 
   1  16  11       88.27       72.84     13.52 o 
   2  16  11      320.76      324.44      8.50 o 
   3  16  11      240.65      229.54     10.96 o 
   4  16  11      126.17      148.24     12.95 o 
   5  16  11        3.48        4.81      3.11 o 
   6  16  11       47.04       30.43     10.07 o 
   1  17  11       52.17       37.69      8.93 o 
   2  17  11       93.90       83.98     11.29 o 
   3  17  11        4.63        6.08      3.27 o 
   4  17  11        2.43        4.39      2.95 o 
   5  17  11      130.49      128.98     11.78 o 
   6  17  11      153.07      101.06     39.29 o 
   0  18  11      302.75      328.90     17.45 o 
   1  18  11       59.95       58.20     12.20 o 
   2  18  11      191.11      187.91      9.42 o 
   3  18  11        0.12        2.81      2.98 o 
   4  18  11        3.11        4.14      3.10 o 
   5  18  11      192.19      187.91     14.77 o 
   1  19  11      104.66       99.40     12.63 o 
   2  19  11      101.88      101.32      9.79 o 
   3  19  11        7.46        6.87      2.59 o 
   4  19  11       30.27       15.21      7.40 o 
   0  20  11        1.02        2.72      3.37 o 
   1  20  11        0.01        4.80      2.46 o 
   2  20  11       23.22       19.21      6.78 o 
   3  20  11       18.05       11.53      5.34 o 
   4  20  11       18.64       12.32      7.62 o 
   1  21  11       19.74       13.82      4.53 o 
   2  21  11        0.01        2.06      3.17 o 
   3  21  11        6.66        5.82      5.76 o 
   0  22  11      260.01      247.96     20.60 o 
   0   0  12      352.36      415.57     16.24 o 
   1   0  12     1638.99     1752.31     13.12 o 
   2   0  12     2137.53     2106.21     27.32 o 
   3   0  12       33.75       26.66      2.98 o 
   4   0  12     2147.40     2174.43     43.39 o 
   5   0  12       32.29       27.98      9.39 o 
   6   0  12        6.38        7.49      5.00 o 
   7   0  12      714.56      719.23     27.52 o 
   8   0  12        1.10       12.02      8.26 o 
   1   1  12     3829.58     3628.39     29.37 o 
   2   1  12      899.39      938.09      9.28 o 
   3   1  12      531.78      495.53      6.11 o 
   4   1  12      177.65      197.79      4.67 o 
   5   1  12     4774.46     4733.04     47.76 o 
   6   1  12        6.03        6.53      3.11 o 
   7   1  12     1148.30     1181.38     26.97 o 
   8   1  12       94.67       90.01     29.87 o 
   0   2  12       90.31       67.42      3.60 o 
   1   2  12      441.96      484.37      7.21 o 
   2   2  12      480.66      501.03      5.95 o 
   3   2  12      530.46      530.51      5.35 o 
   4   2  12      329.98      323.74      7.62 o 
   5   2  12       15.87       14.26      4.56 o 
   6   2  12      133.47      117.36      8.66 o 
   7   2  12       82.99       81.18     18.67 o 
   8   2  12      140.14      152.93     19.88 o 
   9   2  12       41.77       37.30     17.72 o 
   1   3  12     7646.86     8519.53     93.01 o 
   2   3  12      517.01      528.33      6.22 o 
   3   3  12     3158.50     3126.01     33.35 o 
   4   3  12      111.33       97.23      3.38 o 
   5   3  12      998.27     1020.54     15.21 o 
   6   3  12        3.76        8.14      2.99 o 
   7   3  12     1061.24     1064.57     24.23 o 
   8   3  12      289.65      337.99     17.75 o 
   9   3  12      659.93      704.88     28.08 o 
   0   4  12     1419.94     1555.25     22.42 o 
   1   4  12     1267.91     1365.51     10.80 o 
   2   4  12      160.39      150.90      3.88 o 
   3   4  12       69.29       62.90      2.77 o 
   4   4  12      104.98      111.29      3.75 o 
   5   4  12       66.19       57.59      4.93 o 
   6   4  12       82.48       76.21     17.74 o 
   7   4  12      104.77       87.83     28.88 o 
   8   4  12        7.12        9.00      4.67 o 
   9   4  12        0.20        1.63      4.17 o 
   1   5  12     5983.99     6302.45     66.75 o 
   2   5  12      216.19      217.06      4.97 o 
   3   5  12        3.77        3.97      0.94 o 
   4   5  12       57.93       56.86      3.66 o 
   5   5  12      682.24      658.75     13.24 o 
   6   5  12      537.77      552.04     13.61 o 
   7   5  12        0.79        3.62      3.92 o 
   8   5  12        4.15        3.87      2.96 o 
   9   5  12      302.10      326.48     17.27 o 
   0   6  12       48.81       63.08      3.87 o 
   1   6  12        5.30        4.19      1.02 o 
   2   6  12      736.63      795.88     10.31 o 
   3   6  12       89.01       87.68      4.09 o 
   4   6  12        8.26        5.80      2.18 o 
   5   6  12       24.75       16.98      5.06 o 
   6   6  12      344.49      346.73     11.16 o 
   7   6  12       39.28       43.03     10.58 o 
   8   6  12       13.55       15.63      8.12 o 
   9   6  12      105.97       88.76     17.82 o 
   1   7  12       49.49       50.59      4.83 o 
   2   7  12       98.55       86.36      3.08 o 
   3   7  12     1986.41     1915.74     20.75 o 
   4   7  12       51.16       61.85     10.64 o 
   5   7  12     2873.56     2938.41     48.42 o 
   6   7  12      163.29      159.78     10.04 o 
   7   7  12       41.50       33.40      9.85 o 
   8   7  12       68.07       44.28     14.75 o 
   9   7  12       20.41        8.75      5.58 o 
   0   8  12      938.97      934.63     27.41 o 
   1   8  12       23.32       31.59      4.34 o 
   2   8  12        0.10        4.35      1.14 o 
   3   8  12      831.74      797.98     13.79 o 
   4   8  12      719.51      731.95     19.97 o 
   5   8  12      262.11      274.62     10.70 o 
   6   8  12      155.29      156.25     11.09 o 
   7   8  12       26.14       30.57      9.07 o 
   8   8  12      119.65      124.31     16.03 o 
   1   9  12       19.02       20.38      3.50 o 
   2   9  12      268.88      251.35      6.27 o 
   3   9  12        2.19        3.15      2.15 o 
   4   9  12        0.01        2.02      2.67 o 
   5   9  12       40.44       49.78     11.54 o 
   6   9  12        6.01        5.97      2.79 o 
   7   9  12        5.79        7.76      4.65 o 
   8   9  12       18.67        8.75      5.01 o 
   0  10  12      240.12      252.02     11.62 o 
   1  10  12       67.46       53.52      4.20 o 
   2  10  12        8.42        5.50      1.56 o 
   3  10  12        0.89        3.20      1.98 o 
   4  10  12        9.26        8.69      4.39 o 
   5  10  12       26.96       26.04      7.32 o 
   6  10  12        0.47        2.41      3.01 o 
   7  10  12       40.08       41.76     12.04 o 
   8  10  12       90.24       78.18     15.52 o 
   1  11  12        0.92        3.19      2.45 o 
   2  11  12      320.64      329.54      8.87 o 
   3  11  12      107.95      101.45      7.55 o 
   4  11  12       39.99       46.99      9.47 o 
   5  11  12      144.16      124.32     11.92 o 
   6  11  12       37.30       26.44      8.87 o 
   7  11  12      375.64      403.38     20.43 o 
   8  11  12        0.05        3.90      4.49 o 
   0  12  12      805.65      802.45     27.03 o 
   1  12  12      262.09      238.11      6.90 o 
   2  12  12     1176.35     1231.89     19.93 o 
   3  12  12        0.56        5.65      2.14 o 
   4  12  12      476.46      478.56     14.20 o 
   5  12  12       50.88       44.64     11.30 o 
   6  12  12       93.57       81.22     11.45 o 
   7  12  12        0.12        4.34      3.38 o 
   8  12  12      342.18      425.08     37.20 o 
   1  13  12      245.03      258.72      7.66 o 
   2  13  12       32.12       35.19      7.98 o 
   3  13  12       73.27       81.88      7.27 o 
   4  13  12        0.26        1.69      3.07 o 
   5  13  12      168.14      157.95     15.98 o 
   6  13  12      114.80      119.25     11.72 o 
   7  13  12      189.86      190.33     13.61 o 
   0  14  12     2076.06     2127.22     40.26 o 
   1  14  12      117.12      119.49      6.32 o 
   2  14  12     1088.01     1131.89     18.33 o 
   3  14  12        0.18        0.87      2.54 o 
   4  14  12       62.87       59.49     13.04 o 
   5  14  12       24.24       22.50      7.79 o 
   6  14  12       47.02       49.78     11.20 o 
   7  14  12       49.36       37.60     15.26 o 
   1  15  12      401.22      399.48     10.40 o 
   2  15  12      221.92      225.05      7.93 o 
   3  15  12      411.09      472.76     12.47 o 
   4  15  12       31.51       30.88      7.98 o 
   5  15  12      289.42      293.08     12.17 o 
   6  15  12       27.16       17.58      6.69 o 
   0  16  12      103.27      127.81     13.85 o 
   1  16  12       49.84       52.63     11.04 o 
   2  16  12        7.35       11.56      3.04 o 
   3  16  12       86.66       72.86     11.13 o 
   4  16  12        9.10       14.13      4.61 o 
   5  16  12       14.97        9.29      3.66 o 
   6  16  12       36.08       17.80      6.50 o 
   1  17  12      433.54      430.70     11.98 o 
   2  17  12      168.05      168.52      9.34 o 
   3  17  12      239.56      260.09     10.28 o 
   4  17  12       47.72       36.79     10.75 o 
   5  17  12        5.05        7.39      3.84 o 
   6  17  12       41.35       20.11     11.19 o 
   0  18  12       38.55       37.57     13.37 o 
   1  18  12      146.03      149.71      8.65 o 
   2  18  12        7.19        8.91      3.02 o 
   3  18  12       95.13       76.62      8.65 o 
   4  18  12      163.20      168.93     12.29 o 
   5  18  12        1.45        4.31      4.60 o 
   1  19  12      320.02      315.37     13.06 o 
   2  19  12        1.56        3.42      2.84 o 
   3  19  12      336.76      383.10     11.68 o 
   4  19  12        1.58        4.41      4.19 o 
   0  20  12      448.97      436.16     16.42 o 
   1  20  12       58.82       49.30     15.82 o 
   2  20  12        3.41        3.92      3.01 o 
   3  20  12       26.44       15.71      7.15 o 
   1  21  12       47.85       25.70      9.84 o 
   2  21  12       38.51       23.91     14.96 o 
   1   1  13     3833.95     4154.34     29.51 o 
   2   1  13      168.82      157.52      3.67 o 
   3   1  13      122.38      148.39      3.20 o 
   4   1  13        0.86        0.46      0.81 o 
   5   1  13      384.81      373.00      8.99 o 
   6   1  13      185.78      149.14      9.02 o 
   7   1  13        2.25        4.81      2.92 o 
   8   1  13       20.54       25.17     11.99 o 
   9   1  13      111.16      117.05     32.85 o 
   0   2  13        1.09       -0.26      2.13 o 
   1   2  13      264.89      265.00      5.13 o 
   2   2  13     1573.84     1690.34     13.28 o 
   3   2  13      211.55      188.54      3.68 o 
   4   2  13       44.28       35.20      3.53 o 
   5   2  13      493.02      474.67      9.54 o 
   6   2  13       90.32       88.04     11.18 o 
   7   2  13       31.32       33.17      9.68 o 
   8   2  13        4.47        4.27      3.91 o 
   9   2  13       45.47       39.40     20.22 o 
   1   3  13       30.22       24.16      2.87 o 
   2   3  13      748.78      845.92      9.72 o 
   3   3  13      656.49      652.65      8.64 o 
   4   3  13      222.64      200.57      6.07 o 
   5   3  13      217.96      233.23      5.46 o 
   6   3  13       28.67       23.08      5.47 o 
   7   3  13        1.80        2.07      3.68 o 
   8   3  13        0.01        4.03      4.88 o 
   9   3  13       83.68       55.15     26.80 o 
   0   4  13      441.16      416.85     11.17 o 
   1   4  13      294.24      254.38      6.21 o 
   2   4  13     1514.33     1535.09     17.28 o 
   3   4  13      362.64      375.05      4.65 o 
   4   4  13     2208.03     2121.81     34.19 o 
   5   4  13      719.58      740.94     14.26 o 
   6   4  13      226.44      222.94     10.42 o 
   7   4  13        0.65        2.52      3.36 o 
   8   4  13       71.20       63.74     18.79 o 
   9   4  13       17.41       13.85      7.53 o 
   1   5  13      366.20      328.56      6.93 o 
   2   5  13        2.42        5.74      1.38 o 
   3   5  13      797.09      777.54      9.89 o 
   4   5  13        3.42        8.75      1.85 o 
   5   5  13       26.17       21.04      5.41 o 
   6   5  13       10.22       11.43      4.91 o 
   7   5  13      222.43      217.31     12.27 o 
   8   5  13       10.42        9.39      3.97 o 
   9   5  13        1.88        2.81      3.78 o 
   0   6  13       18.85       40.07      5.49 o 
   1   6  13       72.23       67.67      3.01 o 
   2   6  13     2368.52     2359.27     24.36 o 
   3   6  13      163.84      173.11      5.15 o 
   4   6  13     1126.56     1108.32     17.75 o 
   5   6  13      148.29      139.10      9.63 o 
   6   6  13      486.42      530.66     17.98 o 
   7   6  13       92.97      103.96     16.55 o 
   8   6  13       10.92       10.71      5.79 o 
   9   6  13        0.08        2.34      3.96 o 
   1   7  13      947.05      912.03     11.80 o 
   2   7  13      925.99      901.02     14.68 o 
   3   7  13      242.60      240.16      5.38 o 
   4   7  13     1222.77     1278.14     23.97 o 
   5   7  13      862.86      788.01     19.74 o 
   6   7  13       95.01       90.61      9.58 o 
   7   7  13      122.02      116.15     15.60 o 
   8   7  13      123.93      123.68     13.36 o 
   0   8  13      980.06     1006.08     21.73 o 
   1   8  13     1482.05     1497.91     19.72 o 
   2   8  13      390.20      381.16      7.55 o 
   3   8  13      513.84      467.10     11.69 o 
   4   8  13     1197.25     1271.84     23.98 o 
   5   8  13       16.94       11.51      4.14 o 
   6   8  13       34.84       22.15      6.25 o 
   7   8  13        7.22        5.43      3.30 o 
   8   8  13      449.38      491.59     16.22 o 
   1   9  13       44.26       50.36      4.10 o 
   2   9  13      716.35      714.02     10.30 o 
   3   9  13      194.01      194.60      6.04 o 
   4   9  13        0.40        4.05      4.15 o 
   5   9  13        2.45        3.90      2.97 o 
   6   9  13      661.16      704.53     17.97 o 
   7   9  13      497.35      575.65     22.11 o 
   8   9  13       71.24       62.42     14.52 o 
   0  10  13     1561.88     1627.73     28.55 o 
   1  10  13        1.00        4.07      1.60 o 
   2  10  13      982.25      938.83     14.39 o 
   3  10  13      417.28      428.23     10.27 o 
   4  10  13      490.61      532.54     14.91 o 
   5  10  13      140.38      134.55     10.07 o 
   6  10  13      476.28      532.44     17.02 o 
   7  10  13       32.78       32.08     10.48 o 
   8  10  13      652.24      730.28     29.38 o 
   1  11  13      813.31      786.97     12.57 o 
   2  11  13       99.79      108.99      7.34 o 
   3  11  13      961.17      947.57     17.58 o 
   4  11  13       43.11       31.43      7.91 o 
   5  11  13      330.75      331.36     10.58 o 
   6  11  13      103.96      113.52     12.45 o 
   7  11  13      421.22      450.78     16.38 o 
   8  11  13       59.93       62.17     16.43 o 
   0  12  13       30.27       44.97     12.75 o 
   1  12  13       22.25       17.55      4.61 o 
   2  12  13        3.66        6.38      3.24 o 
   3  12  13       15.99       10.43      3.36 o 
   4  12  13      455.59      439.31     15.33 o 
   5  12  13       33.53       31.15      8.37 o 
   6  12  13      123.86      133.73      8.98 o 
   7  12  13        0.58        2.50      3.58 o 
   1  13  13      332.94      336.33      9.50 o 
   2  13  13        3.18        7.97      2.72 o 
   3  13  13        2.46        4.11      2.10 o 
   4  13  13      224.50      233.58      9.27 o 
   5  13  13       81.13       72.66     18.44 o 
   6  13  13       18.47       15.59      5.07 o 
   7  13  13      186.97      205.74     11.51 o 
   0  14  13      156.79      188.51     14.51 o 
   1  14  13        2.40        4.33      2.48 o 
   2  14  13      530.56      535.70     13.21 o 
   3  14  13      152.09      163.20     11.55 o 
   4  14  13      122.46      135.97     11.75 o 
   5  14  13        0.62        5.39      3.61 o 
   6  14  13       39.68       27.93      9.90 o 
   7  14  13      166.30      180.45     20.75 o 
   1  15  13       54.25       54.70     11.48 o 
   2  15  13      349.17      333.94      9.63 o 
   3  15  13      104.45      101.83     11.75 o 
   4  15  13        0.11        3.31      2.76 o 
   5  15  13       18.50       17.06      5.70 o 
   6  15  13        9.98        6.37      3.70 o 
   0  16  13       29.19       37.55     11.58 o 
   1  16  13        5.68        7.47      2.85 o 
   2  16  13        9.56        7.78      2.81 o 
   3  16  13       77.95       86.27     11.00 o 
   4  16  13        1.37        4.37      2.85 o 
   5  16  13       78.19       57.74     18.63 o 
   6  16  13       32.25       15.59     10.24 o 
   1  17  13       15.08       13.83      4.31 o 
   2  17  13       16.55       14.37      3.84 o 
   3  17  13      110.94      114.45     11.02 o 
   4  17  13       30.33       18.28      6.46 o 
   5  17  13        6.57        4.93      3.29 o 
   0  18  13       78.96       71.16     23.18 o 
   1  18  13        0.03        3.51      2.72 o 
   2  18  13       60.62       58.73     15.18 o 
   3  18  13       33.97       24.22      9.21 o 
   4  18  13      436.28      445.04     13.21 o 
   5  18  13       93.71       82.81     20.65 o 
   1  19  13       65.49       48.48     14.56 o 
   2  19  13       12.57        9.45      3.84 o 
   3  19  13       27.84       18.20      7.57 o 
   4  19  13       82.74       71.06     13.72 o 
   0  20  13        0.64        4.24      5.28 o 
   1  20  13      124.12      118.59      9.76 o 
   2  20  13       71.18       62.11     17.55 o 
   3  20  13      210.02      241.96     19.61 o 
   1  21  13       88.81       74.76     12.66 o 
   0   0  14       27.23       11.22      8.52 o 
   1   0  14      333.26      319.63      9.79 o 
   2   0  14      195.88      138.94      4.77 o 
   3   0  14      182.94      196.01      6.75 o 
   4   0  14      422.85      352.73     10.12 o 
   5   0  14      622.32      657.81     18.10 o 
   6   0  14      511.81      548.23     21.49 o 
   7   0  14       19.05       11.27      5.06 o 
   8   0  14      140.64      158.89     25.82 o 
   9   0  14      199.19      182.02     79.10 o 
   1   1  14       60.69       62.43      3.77 o 
   2   1  14      152.23      154.07      3.84 o 
   3   1  14      187.84      182.21      4.66 o 
   4   1  14     1798.05     1761.22     29.36 o 
   5   1  14      373.80      362.43      8.98 o 
   6   1  14       67.72       71.91      6.34 o 
   7   1  14       56.46       52.36     15.98 o 
   8   1  14      166.67      185.82     18.10 o 
   9   1  14       66.02       40.50     26.27 o 
   0   2  14     3232.92     3454.98     48.36 o 
   1   2  14       21.21       24.83      3.97 o 
   2   2  14      635.74      586.83      8.97 o 
   3   2  14      372.80      393.61      6.34 o 
   4   2  14     1934.41     1980.10     28.98 o 
   5   2  14       20.90       19.58      4.78 o 
   6   2  14      103.00      102.05      7.61 o 
   7   2  14       17.27       30.46      9.98 o 
   8   2  14      455.31      476.54     28.21 o 
   9   2  14       15.12       13.06      9.63 o 
   1   3  14      397.93      389.34      6.81 o 
   2   3  14      352.39      405.23      7.08 o 
   3   3  14      876.03      828.45     10.58 o 
   4   3  14        6.88        3.43      1.62 o 
   5   3  14     2362.64     2397.47     32.98 o 
   6   3  14      257.64      258.13     10.68 o 
   7   3  14       12.23       17.58      6.78 o 
   8   3  14        0.07        3.68      3.96 o 
   9   3  14        1.15        3.36      4.76 o 
   0   4  14     1913.42     1918.83     26.66 o 
   1   4  14      105.68      105.41      3.67 o 
   2   4  14      726.52      717.63     10.39 o 
   3   4  14      148.81      143.53      4.10 o 
   4   4  14      122.91      106.11      4.88 o 
   5   4  14       30.07       38.96      7.27 o 
   6   4  14      133.92      143.43     14.95 o 
   7   4  14        0.07        3.84      4.14 o 
   8   4  14       27.94       25.04      8.44 o 
   9   4  14       29.33       22.92     12.15 o 
   1   5  14       57.43       50.41      3.04 o 
   2   5  14      341.90      345.40      5.87 o 
   3   5  14      433.39      412.19      7.10 o 
   4   5  14      196.30      192.06      5.84 o 
   5   5  14      188.25      169.61      7.99 o 
   6   5  14      196.76      192.65     14.33 o 
   7   5  14        0.01       -0.13      3.80 o 
   8   5  14      342.61      368.36     19.24 o 
   9   5  14        2.89        4.41      3.44 o 
   0   6  14       51.11       51.80      7.82 o 
   1   6  14      855.87      870.06     15.52 o 
   2   6  14       47.92       66.39      5.52 o 
   3   6  14      418.94      437.07      7.02 o 
   4   6  14     1278.12     1236.24     19.71 o 
   5   6  14      502.77      493.47     12.67 o 
   6   6  14       46.51       59.61     14.21 o 
   7   6  14        1.64        4.26      3.06 o 
   8   6  14        1.45        4.29      3.95 o 
   1   7  14      626.64      595.01      8.81 o 
   2   7  14        0.05        2.56      1.44 o 
   3   7  14      381.87      370.17      7.72 o 
   4   7  14      204.20      193.46      8.66 o 
   5   7  14      215.21      186.54     11.10 o 
   6   7  14        0.07        4.99      3.48 o 
   7   7  14       17.53       16.92      6.41 o 
   8   7  14       48.14       31.96     14.65 o 
   0   8  14       25.65       28.65      6.68 o 
   1   8  14      458.99      438.95      8.99 o 
   2   8  14       49.48       47.65      4.44 o 
   3   8  14       99.72       88.12      6.03 o 
   4   8  14       61.67       66.15     10.20 o 
   5   8  14        1.99        4.32      3.05 o 
   6   8  14       11.65        9.04      3.67 o 
   7   8  14       32.02       23.55      7.21 o 
   8   8  14       33.92       15.12      8.19 o 
   1   9  14     1802.48     1853.51     24.79 o 
   2   9  14     1242.05     1255.23     17.75 o 
   3   9  14      109.74      112.92      6.81 o 
   4   9  14      141.14      122.11     13.10 o 
   5   9  14        7.70       11.51      3.55 o 
   6   9  14        8.81        6.95      3.76 o 
   7   9  14       29.48       22.61     10.01 o 
   8   9  14       65.01       55.03     12.51 o 
   0  10  14       66.12       71.23     13.95 o 
   1  10  14       14.92       11.71      2.63 o 
   2  10  14     1640.17     1598.87     24.07 o 
   3  10  14       80.39       82.40      5.33 o 
   4  10  14      158.56      162.21     10.12 o 
   5  10  14        4.32        7.82      2.84 o 
   6  10  14      163.48      154.32      8.68 o 
   7  10  14        4.44        2.80      3.30 o 
   8  10  14      124.19       87.14     21.73 o 
   1  11  14       68.90       68.94      9.05 o 
   2  11  14        3.90        5.16      2.29 o 
   3  11  14       56.02       47.50      4.66 o 
   4  11  14       70.97       76.29      9.66 o 
   5  11  14       61.42       55.39     11.40 o 
   6  11  14      173.85      176.61     12.34 o 
   7  11  14        0.05        3.29      3.81 o 
   0  12  14      117.92      108.57     13.57 o 
   1  12  14       30.16       37.29      4.56 o 
   2  12  14      358.05      365.91      9.14 o 
   3  12  14      115.14      117.28     12.03 o 
   4  12  14      226.77      233.05     11.61 o 
   5  12  14       17.78       11.35      4.20 o 
   6  12  14       59.54       40.88     11.49 o 
   7  12  14       67.62       68.41     12.47 o 
   1  13  14       19.12       26.58      5.46 o 
   2  13  14      239.62      224.17      8.01 o 
   3  13  14       16.16       21.75      5.18 o 
   4  13  14      184.43      164.21     10.70 o 
   5  13  14      301.28      337.70     12.70 o 
   6  13  14        2.71        3.71      2.67 o 
   7  13  14      144.04      172.52     17.18 o 
   0  14  14      195.71      200.10     10.45 o 
   1  14  14      108.44      111.54      8.76 o 
   2  14  14     1285.12     1312.45     24.45 o 
   3  14  14       45.56       45.80     10.17 o 
   4  14  14      888.97     1023.47     24.71 o 
   5  14  14       52.62       51.92     12.05 o 
   6  14  14      268.82      267.53     12.70 o 
   1  15  14        0.06        4.39      2.31 o 
   2  15  14      435.26      418.95     10.38 o 
   3  15  14        4.95        6.26      3.79 o 
   4  15  14        0.60        2.35      3.32 o 
   5  15  14       13.71       11.11      5.22 o 
   6  15  14       71.71       83.43      8.34 o 
   0  16  14      113.99      101.89     18.01 o 
   1  16  14       83.48       95.03     12.87 o 
   2  16  14     1166.81     1261.86     21.15 o 
   3  16  14        7.69       11.32      3.80 o 
   4  16  14      483.85      505.67     19.16 o 
   5  16  14        2.43        5.10      3.83 o 
   6  16  14      141.19      121.52     16.90 o 
   1  17  14        6.12        9.22      3.12 o 
   2  17  14       76.14       73.77     12.04 o 
   3  17  14       30.11       20.64      8.46 o 
   4  17  14      120.43      106.35     16.30 o 
   5  17  14        2.21        3.99      3.27 o 
   0  18  14      513.34      517.00     21.23 o 
   1  18  14       24.99       22.12      7.42 o 
   2  18  14      640.08      689.52     24.49 o 
   3  18  14      295.86      312.50     12.78 o 
   4  18  14      676.42      728.48     24.38 o 
   1  19  14       89.01       72.88     13.32 o 
   2  19  14        4.43        3.53      2.97 o 
   3  19  14       14.33       11.29      4.31 o 
   0  20  14       18.19       11.01      7.10 o 
   1  20  14       17.61       13.30      3.98 o 
   2  20  14      363.90      414.28     20.74 o 
   1   1  15        5.39       11.74      2.04 o 
   2   1  15       82.01       69.07      3.89 o 
   3   1  15       64.29       62.61      3.92 o 
   4   1  15       10.85       10.50      2.21 o 
   5   1  15       47.16       59.51     11.62 o 
   6   1  15       16.23       14.83      4.31 o 
   7   1  15      249.21      214.19     13.23 o 
   8   1  15       12.62       15.44      6.14 o 
   9   1  15        1.32        2.02      6.06 o 
   0   2  15      154.35      142.75      6.12 o 
   1   2  15      319.35      326.22      6.42 o 
   2   2  15        4.05        3.93      1.31 o 
   3   2  15      193.47      209.15      5.23 o 
   4   2  15     1818.80     1798.61     21.96 o 
   5   2  15        0.75        1.22      2.04 o 
   6   2  15      103.58       84.41      7.97 o 
   7   2  15       30.79       27.73      8.73 o 
   8   2  15       97.00       96.46     23.88 o 
   9   2  15        3.82        6.07      6.12 o 
   1   3  15     2287.53     2384.24     26.39 o 
   2   3  15        4.76        3.49      1.38 o 
   3   3  15      188.60      179.14      4.73 o 
   4   3  15      138.90      130.72      5.08 o 
   5   3  15       26.54       22.74      5.08 o 
   6   3  15       34.04       34.24      8.20 o 
   7   3  15      122.66      126.93     17.79 o 
   8   3  15        0.39        4.37      3.56 o 
   9   3  15      191.34      187.44     29.52 o 
   0   4  15      258.53      244.82      6.62 o 
   1   4  15      353.65      369.68      7.38 o 
   2   4  15       37.68       33.46      4.14 o 
   3   4  15      434.76      430.32      7.28 o 
   4   4  15      288.69      252.07      5.52 o 
   5   4  15      193.63      178.36      6.60 o 
   6   4  15       22.00       15.92      4.95 o 
   7   4  15       12.44       14.96      5.56 o 
   8   4  15      288.27      321.35     13.66 o 
   1   5  15      280.58      311.41      6.94 o 
   2   5  15      217.67      204.55      5.60 o 
   3   5  15     1356.31     1350.08     14.26 o 
   4   5  15       72.31       75.27      5.76 o 
   5   5  15     1102.43     1204.74     22.03 o 
   6   5  15      216.80      252.46     11.32 o 
   7   5  15      671.86      777.96     23.80 o 
   8   5  15        8.76        7.34      4.37 o 
   0   6  15      562.78      508.05     12.90 o 
   1   6  15      221.75      215.48      5.36 o 
   2   6  15     1010.07     1027.30     16.93 o 
   3   6  15     1825.94     1842.80     21.21 o 
   4   6  15     1427.20     1491.54     23.97 o 
   5   6  15      129.13      106.40      9.97 o 
   6   6  15      210.27      196.92     11.08 o 
   7   6  15       40.41       46.85     16.05 o 
   8   6  15      292.36      329.16     15.90 o 
   1   7  15       48.19       58.33      5.75 o 
   2   7  15      138.06      126.00      4.64 o 
   3   7  15       25.27       16.42      3.28 o 
   4   7  15       15.12       12.65      3.18 o 
   5   7  15     1024.96     1037.20     22.51 o 
   6   7  15      149.11      142.97     12.35 o 
   7   7  15       88.04       78.76     12.28 o 
   8   7  15        0.30        2.59      4.69 o 
   0   8  15       73.41       76.68      6.46 o 
   1   8  15       27.06       28.07      4.50 o 
   2   8  15      681.22      698.75     11.69 o 
   3   8  15      172.80      172.10      6.00 o 
   4   8  15       91.35      105.95     10.31 o 
   5   8  15       30.72       28.19      6.58 o 
   6   8  15      293.93      303.29     18.74 o 
   7   8  15       43.85       35.88     10.71 o 
   8   8  15       79.46       78.60     11.68 o 
   1   9  15     2534.39     2729.70     20.22 o 
   2   9  15       12.83       18.88      4.06 o 
   3   9  15      880.81      905.18     16.48 o 
   4   9  15        4.62        7.66      3.00 o 
   5   9  15       57.54       53.81     12.81 o 
   6   9  15       17.74       32.17     10.01 o 
   7   9  15      437.19      435.96     21.77 o 
   8   9  15        0.01        3.27      4.53 o 
   0  10  15        2.74        8.21      3.92 o 
   1  10  15      211.13      194.72      5.74 o 
   2  10  15     1942.56     2059.86     29.93 o 
   3  10  15       42.72       39.07      4.31 o 
   4  10  15      220.47      225.89      9.73 o 
   5  10  15      362.15      338.97     11.85 o 
   6  10  15      113.69      113.97     16.24 o 
   7  10  15       53.28       39.59     15.94 o 
   1  11  15     1056.08     1017.68     43.14 o 
   2  11  15       48.01       60.54      5.86 o 
   3  11  15      410.76      410.56     13.20 o 
   4  11  15        1.67        5.51      2.65 o 
   5  11  15       72.92       87.53     14.57 o 
   6  11  15        0.02        1.84      2.91 o 
   7  11  15        9.45        6.37      3.63 o 
   0  12  15      174.96      190.21     12.23 o 
   1  12  15        7.74        8.18      3.02 o 
   2  12  15      415.46      381.94     10.25 o 
   3  12  15       80.58       64.80     10.67 o 
   4  12  15      693.08      733.08     15.11 o 
   5  12  15       31.81       29.92      9.29 o 
   6  12  15       81.05       70.13     18.21 o 
   7  12  15       17.16       17.77      7.32 o 
   1  13  15      283.06      285.60      9.49 o 
   2  13  15       39.38       42.07      8.17 o 
   3  13  15        0.13        2.25      3.24 o 
   4  13  15        2.41        3.62      2.84 o 
   5  13  15       53.52       46.12     13.45 o 
   6  13  15       29.58       16.55      6.03 o 
   7  13  15        2.40       -0.49      4.31 o 
   0  14  15       44.58       53.02     13.03 o 
   1  14  15      158.92      155.69      9.23 o 
   2  14  15       61.62       53.34     10.54 o 
   3  14  15       16.90       14.28      4.52 o 
   4  14  15        0.07        3.46      3.08 o 
   5  14  15       25.75       22.09      7.85 o 
   6  14  15        5.61        5.08      3.34 o 
   1  15  15      179.17      177.39      8.64 o 
   2  15  15        4.47        5.18      2.56 o 
   3  15  15       61.70       52.67     13.26 o 
   4  15  15       12.04       17.24      6.50 o 
   5  15  15       16.14       21.94      9.11 o 
   6  15  15       66.51       43.56     20.94 o 
   0  16  15       30.88       31.48     10.83 o 
   1  16  15       22.80       24.79      6.42 o 
   2  16  15        2.56        3.98      3.16 o 
   3  16  15       32.01       18.39      5.91 o 
   4  16  15      160.28      153.43     11.32 o 
   5  16  15      194.78      221.88     10.02 o 
   1  17  15      150.79      144.07      9.08 o 
   2  17  15      222.47      247.42     12.43 o 
   3  17  15       41.95       33.40     10.53 o 
   4  17  15        2.43        6.97      4.16 o 
   5  17  15       31.24       24.23     10.83 o 
   0  18  15       16.95       11.47      5.11 o 
   1  18  15       12.03       18.91      5.83 o 
   2  18  15        7.20       11.18      3.98 o 
   3  18  15        0.82        1.01      3.53 o 
   4  18  15      112.37       70.17     23.85 o 
   1  19  15        6.90        5.63      2.90 o 
   2  19  15       16.49       12.44      4.68 o 
   3  19  15       28.41       19.10     10.33 o 
   0  20  15      114.20      139.97     17.02 o 
   1  20  15       21.79       13.63      5.67 o 
   2  20  15        0.20        0.34      4.35 o 
   0   0  16        9.49       14.29      5.53 o 
   1   0  16       56.77       64.82      6.64 o 
   2   0  16      282.30      265.86      9.56 o 
   3   0  16     2732.34     2814.70     34.38 o 
   4   0  16      132.07      117.15      6.28 o 
   5   0  16     1016.41     1062.77     23.61 o 
   6   0  16      671.23      669.73     29.53 o 
   7   0  16       20.31       18.98     11.91 o 
   8   0  16      177.52      143.58     46.19 o 
   1   1  16     1922.42     1944.84     21.36 o 
   2   1  16      125.83      123.51      5.01 o 
   3   1  16      847.50      871.40     10.31 o 
   4   1  16      116.39      108.32      3.97 o 
   5   1  16     2145.72     2229.93     29.12 o 
   6   1  16       48.26       38.93      9.97 o 
   7   1  16      399.75      396.56     17.16 o 
   8   1  16        4.20        7.50      5.58 o 
   0   2  16       84.33       84.46      5.42 o 
   1   2  16        0.39        1.63      1.57 o 
   2   2  16      757.50      804.00     11.28 o 
   3   2  16      724.46      728.30     16.49 o 
   4   2  16      101.11      102.08      6.13 o 
   5   2  16       66.11       65.94      6.85 o 
   6   2  16      234.99      242.34      8.86 o 
   7   2  16       53.12       53.81     15.80 o 
   8   2  16       97.31      104.11     35.38 o 
   1   3  16     2319.41     2487.53     25.87 o 
   2   3  16      150.14      158.85      5.11 o 
   3   3  16      890.20      907.64     14.58 o 
   4   3  16      586.75      529.98      9.87 o 
   5   3  16      736.36      735.42     13.70 o 
   6   3  16       40.30       49.40      9.57 o 
   7   3  16      236.33      241.29     10.83 o 
   8   3  16       62.19       32.97     18.04 o 
   0   4  16      268.06      262.07      9.41 o 
   1   4  16       30.37       37.60      4.37 o 
   2   4  16     1157.02     1234.27     14.51 o 
   3   4  16      719.69      743.14     11.16 o 
   4   4  16      196.18      176.75      6.95 o 
   5   4  16      233.80      213.73      8.39 o 
   6   4  16      150.57      142.22     13.77 o 
   7   4  16        0.01        3.56      3.86 o 
   8   4  16        0.97        4.14      3.54 o 
   1   5  16      960.32      912.01     12.82 o 
   2   5  16     1419.99     1432.51     16.47 o 
   3   5  16      129.92      104.03      4.50 o 
   4   5  16      529.84      553.93     11.52 o 
   5   5  16      747.54      867.52     17.05 o 
   6   5  16       42.21       49.78     12.15 o 
   7   5  16       84.68       90.64     17.56 o 
   8   5  16        8.67       15.06      5.60 o 
   0   6  16       23.26       25.08      5.44 o 
   1   6  16      154.96      162.78      4.94 o 
   2   6  16     1054.54     1056.85     12.51 o 
   3   6  16      127.17      129.09      5.11 o 
   4   6  16       62.81       65.01     10.98 o 
   5   6  16       63.38       72.17      8.29 o 
   6   6  16      238.55      253.05     14.83 o 
   7   6  16        0.51        4.75      3.91 o 
   8   6  16        4.84        3.68      4.27 o 
   1   7  16      325.51      295.35      7.24 o 
   2   7  16      348.05      367.28      6.94 o 
   3   7  16        4.78        3.86      1.44 o 
   4   7  16       64.60       69.38      9.88 o 
   5   7  16       18.97       16.15      4.80 o 
   6   7  16       72.14       64.15     19.54 o 
   7   7  16       16.27       14.72      5.09 o 
   8   7  16       45.55       29.34     12.21 o 
   0   8  16     1051.08     1077.72     20.88 o 
   1   8  16      125.13       99.28      5.89 o 
   2   8  16        2.97        6.15      1.84 o 
   3   8  16       37.94       37.94      4.09 o 
   4   8  16       27.20       24.13      5.65 o 
   5   8  16      103.07      112.21      8.17 o 
   6   8  16       12.08       18.24      5.02 o 
   7   8  16       64.51       45.51     19.15 o 
   8   8  16      164.59      151.39     17.64 o 
   1   9  16      299.23      267.10      6.86 o 
   2   9  16      589.69      576.72     13.43 o 
   3   9  16       20.75       22.75      5.26 o 
   4   9  16        0.04        5.79      3.09 o 
   5   9  16       70.34       53.60     12.44 o 
   6   9  16        0.28        2.12      3.73 o 
   7   9  16        9.11        5.21      3.36 o 
   0  10  16      282.94      295.56      9.61 o 
   1  10  16      202.04      210.41      6.38 o 
   2  10  16      184.59      168.80      6.98 o 
   3  10  16       31.88       25.29      5.19 o 
   4  10  16       85.79       83.56     14.99 o 
   5  10  16        0.34        4.51      2.99 o 
   6  10  16        0.36        4.84      3.62 o 
   7  10  16        0.34        3.85      3.53 o 
   1  11  16        0.13        1.89      1.98 o 
   2  11  16      164.15      167.43      9.08 o 
   3  11  16      214.26      217.44     10.11 o 
   4  11  16        3.54        7.00      2.91 o 
   5  11  16       80.17       83.42     13.49 o 
   6  11  16        0.65        3.73      3.64 o 
   7  11  16      194.33      233.39     17.23 o 
   0  12  16        2.73        5.15      3.30 o 
   1  12  16      342.60      327.63      9.29 o 
   2  12  16        0.01        3.22      2.31 o 
   3  12  16       32.65       34.88      9.98 o 
   4  12  16       50.46       52.01     11.08 o 
   5  12  16       40.16       27.68      8.70 o 
   6  12  16       15.05       12.99      6.33 o 
   7  12  16       54.19       29.28     17.27 o 
   1  13  16      130.55      133.91      7.29 o 
   2  13  16      117.11      107.11      8.44 o 
   3  13  16       27.73       37.72     10.97 o 
   4  13  16      113.62       96.85     20.07 o 
   5  13  16      231.31      267.50     11.97 o 
   6  13  16        9.96        5.56      4.61 o 
   0  14  16        0.31        2.39      3.65 o 
   1  14  16        4.75        5.89      2.22 o 
   2  14  16        7.75        6.03      3.44 o 
   3  14  16        9.54        8.63      3.58 o 
   4  14  16      106.61      102.82     11.97 o 
   5  14  16       38.77       25.86      9.49 o 
   6  14  16        1.17        2.02      4.05 o 
   1  15  16      374.66      422.65     12.82 o 
   2  15  16       16.60       15.95      4.70 o 
   3  15  16      225.03      231.38     11.02 o 
   4  15  16        0.02        4.63      2.96 o 
   5  15  16       85.26       56.07     11.87 o 
   0  16  16        1.21        4.59      4.40 o 
   1  16  16      142.27      143.01      8.44 o 
   2  16  16       80.26       64.98     19.38 o 
   3  16  16       11.90        9.24      4.10 o 
   4  16  16        0.07        3.10      3.39 o 
   5  16  16        0.55        3.74      2.96 o 
   1  17  16      695.06      773.59     23.82 o 
   2  17  16       10.91       12.62      4.82 o 
   3  17  16       76.72       96.99     12.30 o 
   4  17  16      116.95      108.52     10.30 o 
   0  18  16       85.65       65.17     21.24 o 
   1  18  16       11.21        9.54      3.53 o 
   2  18  16      200.40      205.81     10.83 o 
   3  18  16        0.29        5.27      3.49 o 
   1  19  16       95.86       95.79     13.82 o 
   2  19  16       83.81       69.64     17.06 o 
   0  20  16      139.14      117.67     16.79 o 
   1   1  17      642.13      622.99     10.05 o 
   2   1  17     1235.57     1276.84     14.25 o 
   3   1  17     1178.52     1116.30     14.49 o 
   4   1  17       31.45       32.57      5.26 o 
   5   1  17      821.95      889.72     15.79 o 
   6   1  17       17.25       19.00      3.90 o 
   7   1  17      100.55       91.05     31.83 o 
   8   1  17       77.37       64.40     29.26 o 
   0   2  17      197.66      202.76      7.63 o 
   1   2  17       35.36       48.62      6.85 o 
   2   2  17       87.08       97.07      4.48 o 
   3   2  17      352.16      346.88      6.48 o 
   4   2  17       64.50       68.27      7.70 o 
   5   2  17        8.91        8.40      2.70 o 
   6   2  17       85.11       91.86     15.91 o 
   7   2  17       67.68       60.91     17.02 o 
   8   2  17       31.85       27.61     11.85 o 
   1   3  17      530.93      505.94      9.18 o 
   2   3  17      279.45      289.00      6.94 o 
   3   3  17      146.31      144.89      4.45 o 
   4   3  17      398.05      390.72      8.55 o 
   5   3  17        0.10        1.07      2.10 o 
   6   3  17       15.78       17.12      4.99 o 
   7   3  17      281.86      318.08     14.02 o 
   8   3  17        6.33        6.25      5.17 o 
   0   4  17     1324.72     1258.18     19.64 o 
   1   4  17       39.67       40.93      5.24 o 
   2   4  17     1306.23     1277.69     14.32 o 
   3   4  17        0.01        1.42      1.52 o 
   4   4  17      368.54      361.72      8.76 o 
   5   4  17        4.41        3.76      2.88 o 
   6   4  17      301.62      306.85     12.92 o 
   7   4  17      120.86      143.57      9.37 o 
   8   4  17      229.13      249.15     16.30 o 
   1   5  17     1538.66     1504.31     15.48 o 
   2   5  17       31.12       28.63      4.64 o 
   3   5  17       57.06       61.06      4.18 o 
   4   5  17       21.64       23.19      5.26 o 
   5   5  17      207.33      206.19     10.26 o 
   6   5  17        7.90        8.27      3.64 o 
   7   5  17      129.89      123.73     12.15 o 
   8   5  17       27.78       15.64      7.49 o 
   0   6  17      102.22      109.15      7.59 o 
   1   6  17       12.90       13.85      2.59 o 
   2   6  17      118.70      117.90      4.30 o 
   3   6  17       13.72        6.95      2.01 o 
   4   6  17       38.28       38.18      7.55 o 
   5   6  17       35.98       28.90      6.30 o 
   6   6  17       45.31       42.05     11.84 o 
   7   6  17       15.30       14.01      5.68 o 
   8   6  17       17.75       20.93      8.78 o 
   1   7  17     1697.85     1815.33     21.19 o 
   2   7  17        2.38        3.55      1.58 o 
   3   7  17     1072.79     1059.47     32.24 o 
   4   7  17      248.21      249.00      8.12 o 
   5   7  17      328.03      309.27     10.10 o 
   6   7  17       23.12       23.13      6.31 o 
   7   7  17      836.40      897.23     24.19 o 
   8   7  17        3.39        4.42      3.50 o 
   0   8  17     1259.96     1354.68     24.47 o 
   1   8  17        7.00        9.99      2.52 o 
   2   8  17        6.76        8.18      2.09 o 
   3   8  17      177.27      194.83      9.15 o 
   4   8  17      739.97      732.20     19.09 o 
   5   8  17        0.00        3.73      3.36 o 
   6   8  17       16.55       18.05      5.44 o 
   7   8  17       50.57       41.32     13.01 o 
   1   9  17      564.70      580.08     13.36 o 
   2   9  17       18.96       15.53      3.32 o 
   3   9  17       96.08      109.99     12.81 o 
   4   9  17        0.81        3.96      2.20 o 
   5   9  17      275.29      296.16     11.42 o 
   6   9  17        8.85        7.74      3.88 o 
   7   9  17      308.61      341.46     15.57 o 
   0  10  17        4.51        5.16      3.09 o 
   1  10  17     1206.18     1190.72     20.41 o 
   2  10  17      306.12      313.09     10.20 o 
   3  10  17      111.14      100.48     12.66 o 
   4  10  17       56.75       67.78     11.38 o 
   5  10  17       32.31       33.35      8.62 o 
   6  10  17      179.28      224.80     14.68 o 
   7  10  17       33.41       28.78     13.84 o 
   1  11  17      143.61      137.86      7.27 o 
   2  11  17       12.53        8.47      2.65 o 
   3  11  17      566.89      564.75     14.80 o 
   4  11  17        1.28        2.91      2.84 o 
   5  11  17      496.96      523.04     15.27 o 
   6  11  17       45.03       35.27     18.20 o 
   7  11  17      199.59      229.31     16.05 o 
   0  12  17       39.98       49.42     11.16 o 
   1  12  17       46.30       43.78      8.33 o 
   2  12  17       65.57       56.18     10.52 o 
   3  12  17       19.17       19.34      5.25 o 
   4  12  17      200.46      213.95      8.85 o 
   5  12  17       16.17       13.67      4.29 o 
   6  12  17        3.74        7.30      3.18 o 
   1  13  17      282.67      310.53      8.76 o 
   2  13  17      115.79      113.64      8.84 o 
   3  13  17      287.86      294.80     11.45 o 
   4  13  17       20.32       22.21      6.56 o 
   5  13  17       13.48       15.07      5.22 o 
   6  13  17       60.82       57.94     16.72 o 
   0  14  17       68.97       69.31     16.11 o 
   1  14  17       40.27       45.36      9.87 o 
   2  14  17      122.90      125.70     15.91 o 
   3  14  17       12.90       14.33      4.40 o 
   4  14  17        8.02       11.29      3.75 o 
   5  14  17       14.84        8.50      4.25 o 
   6  14  17      112.75       81.36     20.58 o 
   1  15  17       66.86       54.80     12.67 o 
   2  15  17      141.24      130.66     15.68 o 
   3  15  17      230.49      231.76     12.59 o 
   4  15  17       20.08       16.58      5.80 o 
   5  15  17       41.34       20.16      7.73 o 
   0  16  17        5.76        4.84      2.89 o 
   1  16  17        4.77        5.34      2.55 o 
   2  16  17       13.89       13.67      5.16 o 
   3  16  17        0.63        6.81      3.65 o 
   4  16  17       19.25       17.71      7.42 o 
   1  17  17       23.54       16.75      5.32 o 
   2  17  17       18.73       19.82      6.24 o 
   3  17  17       63.68       46.66     15.77 o 
   4  17  17        9.46        3.86      5.65 o 
   0  18  17      147.00      167.87     12.98 o 
   1  18  17       18.69       14.25      4.94 o 
   2  18  17        6.57        9.33      5.66 o 
   3  18  17       50.37       28.22     13.31 o 
   1  19  17       91.31       55.42     21.37 o 
   2  19  17       45.09       30.65     19.67 o 
   0   0  18     5216.15     5565.94    127.92 o 
   1   0  18      680.47      724.74     15.98 o 
   2   0  18     1681.34     1810.19     31.02 o 
   3   0  18       79.28       73.49      7.42 o 
   4   0  18      228.64      256.72     10.64 o 
   5   0  18      102.99      114.65     12.05 o 
   6   0  18      400.55      419.22     21.22 o 
   7   0  18       73.68       81.77     33.95 o 
   8   0  18      337.14      340.81     35.68 o 
   1   1  18     1007.90     1047.46     12.51 o 
   2   1  18      104.53      105.34      4.23 o 
   3   1  18        0.25        2.31      1.49 o 
   4   1  18      110.99      112.19      5.00 o 
   5   1  18       57.47       56.64     11.40 o 
   6   1  18        1.49        4.25      3.78 o 
   7   1  18      101.61       97.04     14.86 o 
   8   1  18        0.44        5.89      4.59 o 
   0   2  18       25.03       21.68      4.89 o 
   1   2  18      533.86      548.40      9.04 o 
   2   2  18      296.16      305.17      6.58 o 
   3   2  18        0.43        0.94      1.71 o 
   4   2  18     2016.77     2083.15     25.72 o 
   5   2  18       32.95       41.58      8.27 o 
   6   2  18      165.80      179.33     10.75 o 
   7   2  18       42.68       40.38     12.95 o 
   8   2  18       84.96       93.44     11.00 o 
   1   3  18     1398.56     1382.85     16.09 o 
   2   3  18      133.31      134.86      4.93 o 
   3   3  18       20.32       27.96      3.85 o 
   4   3  18      166.12      167.30      7.06 o 
   5   3  18     1189.01     1276.44     29.62 o 
   6   3  18       13.89       18.80      5.23 o 
   7   3  18      255.02      229.67     15.34 o 
   8   3  18      142.19      140.46     20.14 o 
   0   4  18      137.10      158.89      9.10 o 
   1   4  18      130.51      118.69      5.02 o 
   2   4  18      528.12      527.80      9.55 o 
   3   4  18      376.27      349.75      7.82 o 
   4   4  18      411.29      405.54      9.75 o 
   5   4  18       50.29       49.31     10.77 o 
   6   4  18      752.58      786.12     19.67 o 
   7   4  18       38.79       32.19     10.67 o 
   8   4  18      179.99      170.26     21.06 o 
   1   5  18      368.60      332.05      6.27 o 
   2   5  18        4.18        2.41      1.66 o 
   3   5  18       54.34       47.22      6.80 o 
   4   5  18        0.15        6.53      2.97 o 
   5   5  18      378.99      377.77     12.01 o 
   6   5  18       13.59       14.83      5.12 o 
   7   5  18        0.69        4.01      3.52 o 
   8   5  18       11.51       15.82      9.95 o 
   0   6  18     1763.87     1784.64     29.92 o 
   1   6  18      349.18      349.86      6.68 o 
   2   6  18       13.68       14.46      3.35 o 
   3   6  18       62.12       60.73      9.26 o 
   4   6  18      213.39      208.72      9.65 o 
   5   6  18      302.59      307.39     13.54 o 
   6   6  18       11.96       11.46      4.80 o 
   7   6  18       81.40       63.76     12.12 o 
   1   7  18     1617.07     1594.24     21.36 o 
   2   7  18       52.15       46.94      7.23 o 
   3   7  18      175.58      171.63      7.66 o 
   4   7  18        9.54       12.18      3.71 o 
   5   7  18      104.03       77.43     10.68 o 
   6   7  18        2.01        2.20      3.20 o 
   7   7  18        3.34        2.03      3.34 o 
   0   8  18      230.26      236.56     11.01 o 
   1   8  18      315.29      318.32      7.07 o 
   2   8  18      129.39      120.37      6.12 o 
   3   8  18        0.19        4.18      2.30 o 
   4   8  18        1.07        3.88      3.23 o 
   5   8  18      167.30      165.73     10.15 o 
   6   8  18        3.99        7.85      3.05 o 
   7   8  18       29.95       23.85     10.19 o 
   1   9  18      322.16      335.81     10.27 o 
   2   9  18      135.92      126.68      9.65 o 
   3   9  18      188.19      194.14     11.45 o 
   4   9  18        8.62       14.57      3.94 o 
   5   9  18      225.66      244.15     12.20 o 
   6   9  18       66.62       79.10     10.67 o 
   7   9  18      125.82      110.61     12.11 o 
   0  10  18      202.88      175.86      8.14 o 
   1  10  18       35.03       36.91      5.01 o 
   2  10  18        0.03        3.78      2.41 o 
   3  10  18       40.41       41.06      8.37 o 
   4  10  18       69.28       70.61     12.35 o 
   5  10  18        0.53        3.82      2.80 o 
   6  10  18        3.88        4.98      4.05 o 
   7  10  18       78.65       58.09     23.03 o 
   1  11  18       82.08       90.00     11.52 o 
   2  11  18       17.48       11.50      2.88 o 
   3  11  18       61.63       64.74     14.41 o 
   4  11  18        2.24        2.76      3.14 o 
   5  11  18        4.00        4.63      4.19 o 
   6  11  18        0.12        6.37      4.43 o 
   0  12  18      144.24      152.72     18.69 o 
   1  12  18        0.21        1.65      2.43 o 
   2  12  18     1005.54     1120.70     20.40 o 
   3  12  18        2.06        5.80      3.09 o 
   4  12  18       49.24       40.78     13.38 o 
   5  12  18       58.66       40.17     13.35 o 
   6  12  18      142.85      124.74     13.82 o 
   1  13  18       73.40       77.45     11.69 o 
   2  13  18       14.72       16.60      4.64 o 
   3  13  18       21.79       13.71      3.91 o 
   4  13  18       36.93       35.32     12.35 o 
   5  13  18      254.44      271.18     11.19 o 
   6  13  18        0.02        3.85      3.70 o 
   0  14  18      664.91      684.88     22.44 o 
   1  14  18       74.88       75.33     15.73 o 
   2  14  18      206.57      213.42     11.29 o 
   3  14  18        0.91        4.83      3.11 o 
   4  14  18      315.85      349.96     13.85 o 
   5  14  18       59.37       50.39     11.75 o 
   1  15  18        1.04        2.85      2.30 o 
   2  15  18        1.45        5.04      2.87 o 
   3  15  18       18.19       14.36      5.02 o 
   4  15  18        0.07        1.77      3.32 o 
   5  15  18       12.31        8.31      4.38 o 
   0  16  18      132.83      112.33     15.58 o 
   1  16  18      134.47      132.99     13.90 o 
   2  16  18      355.93      375.65     12.31 o 
   3  16  18       27.95       17.44      7.90 o 
   4  16  18       58.23       41.98     20.79 o 
   1  17  18       49.77       34.91     12.30 o 
   2  17  18        7.13        8.60      3.40 o 
   3  17  18        3.83        7.81      4.86 o 
   0  18  18        0.41        2.96      3.00 o 
   1  18  18      167.96      175.06     10.69 o 
   2  18  18       72.46       69.25     19.47 o 
   1   1  19       80.28       69.46      5.48 o 
   2   1  19       12.21        9.38      2.19 o 
   3   1  19      122.85      128.95      4.78 o 
   4   1  19        0.04        2.71      2.43 o 
   5   1  19      276.61      284.11      8.76 o 
   6   1  19      119.38      110.26     16.85 o 
   7   1  19       38.29       35.22     11.71 o 
   8   1  19        6.48        6.67      8.25 o 
   0   2  19       40.21       35.00      6.88 o 
   1   2  19      315.62      323.35      6.50 o 
   2   2  19       46.56       53.46      5.22 o 
   3   2  19        5.05        5.36      1.69 o 
   4   2  19      573.89      597.44     12.46 o 
   5   2  19      313.93      325.78     11.65 o 
   6   2  19       28.35       24.17      7.47 o 
   7   2  19      125.69      130.83     15.72 o 
   8   2  19       30.03       18.03     13.11 o 
   1   3  19       31.49       31.81      5.21 o 
   2   3  19      305.33      289.54      5.99 o 
   3   3  19       48.83       41.07      5.26 o 
   4   3  19       81.59       77.23      7.29 o 
   5   3  19       37.47       33.86      9.76 o 
   6   3  19       93.31       75.19     12.74 o 
   7   3  19       61.49       59.46     21.28 o 
   0   4  19      159.99      175.73      7.74 o 
   1   4  19     1106.90     1122.23     15.60 o 
   2   4  19       54.29       54.18      4.87 o 
   3   4  19        7.10        7.63      2.00 o 
   4   4  19      726.86      769.28     15.73 o 
   5   4  19      263.02      303.71     11.80 o 
   6   4  19        5.80        4.40      3.82 o 
   7   4  19      162.96      177.44     12.53 o 
   1   5  19       88.16       80.59      6.65 o 
   2   5  19      182.57      174.95      5.22 o 
   3   5  19       14.63       21.68      3.78 o 
   4   5  19        0.13        5.52      3.02 o 
   5   5  19        3.17        6.48      3.23 o 
   6   5  19        1.47        4.87      2.96 o 
   7   5  19       38.26       33.85     13.51 o 
   0   6  19      460.80      447.87     13.04 o 
   1   6  19     1008.91      989.19     15.59 o 
   2   6  19     1618.01     1676.84     20.01 o 
   3   6  19       34.83       27.63      5.22 o 
   4   6  19      379.30      434.18     12.13 o 
   5   6  19       14.00       14.21      5.03 o 
   6   6  19       39.97       41.31     11.90 o 
   7   6  19      146.77      156.17     10.72 o 
   1   7  19       63.58       49.57      5.77 o 
   2   7  19       13.57       15.80      3.23 o 
   3   7  19      103.43      113.79     13.08 o 
   4   7  19       55.94       51.74     13.50 o 
   5   7  19      114.62      124.11     10.11 o 
   6   7  19       42.89       31.31     11.32 o 
   7   7  19        0.07        4.41      3.29 o 
   0   8  19      259.08      279.11      9.28 o 
   1   8  19       50.27       57.36      7.38 o 
   2   8  19     1099.33     1094.82     29.61 o 
   3   8  19       17.63       15.00      3.93 o 
   4   8  19      541.49      603.11     13.61 o 
   5   8  19       38.09       37.88     11.41 o 
   6   8  19      303.94      371.16     19.65 o 
   7   8  19       32.26       22.65     10.57 o 
   1   9  19      320.81      314.02      8.17 o 
   2   9  19       31.00       33.28      7.09 o 
   3   9  19      245.30      233.57     10.23 o 
   4   9  19      116.65      124.97      9.31 o 
   5   9  19       72.69       64.75     17.24 o 
   6   9  19        7.90       12.15      4.52 o 
   7   9  19       22.43       18.59      8.81 o 
   0  10  19       64.01       60.74     10.73 o 
   1  10  19       26.90       25.71      5.45 o 
   2  10  19      189.83      181.18      8.12 o 
   3  10  19       42.49       36.38      9.06 o 
   4  10  19      108.22      118.27      9.34 o 
   5  10  19        0.03        3.54      3.15 o 
   6  10  19      229.45      239.05     15.59 o 
   1  11  19       48.85       57.24     11.47 o 
   2  11  19        5.15        6.66      3.22 o 
   3  11  19        0.88        4.52      2.49 o 
   4  11  19      103.14      126.67     12.15 o 
   5  11  19       60.86       38.82     14.96 o 
   6  11  19      179.93      187.32     16.02 o 
   0  12  19      103.92      107.60     21.94 o 
   1  12  19        0.09        3.15      2.67 o 
   2  12  19      452.64      471.11     15.32 o 
   3  12  19       45.02       49.18     11.55 o 
   4  12  19       59.49       35.56     12.23 o 
   5  12  19        3.97        4.03      3.28 o 
   6  12  19      214.18      227.72     14.96 o 
   1  13  19       26.50       24.71      5.64 o 
   2  13  19        8.14        9.65      4.14 o 
   3  13  19       36.34       28.12      7.76 o 
   4  13  19       19.64       17.12      5.41 o 
   5  13  19       29.51       20.04      8.42 o 
   0  14  19     1055.26     1235.01     33.21 o 
   1  14  19        0.20        2.60      2.72 o 
   2  14  19       44.44       35.05     11.69 o 
   3  14  19        6.68       13.40      4.47 o 
   4  14  19        9.03        7.39      3.48 o 
   5  14  19        9.91        4.36      5.23 o 
   1  15  19       88.58       78.05     11.86 o 
   2  15  19       24.34       24.80      6.76 o 
   3  15  19        1.41        4.20      3.34 o 
   4  15  19        5.79        6.09      3.59 o 
   0  16  19        0.71        4.82      3.22 o 
   1  16  19       22.11       19.03      5.47 o 
   2  16  19       27.63       18.60      5.23 o 
   3  16  19       68.27       40.35     13.81 o 
   4  16  19        1.35        3.40      5.25 o 
   1  17  19        2.40        3.99      2.69 o 
   2  17  19       50.92       31.55     12.30 o 
   3  17  19      134.80      134.53     31.36 o 
   0  18  19        0.74        5.03      4.91 o 
   1  18  19        0.32        3.69      5.37 o 
   0   0  20      168.66      154.12     10.68 o 
   1   0  20      824.48      767.24     17.67 o 
   2   0  20       76.21       76.41      8.70 o 
   3   0  20      317.38      319.74     11.05 o 
   4   0  20        4.00        5.00      3.57 o 
   5   0  20      134.69      145.79     11.87 o 
   6   0  20        0.19        3.74      4.13 o 
   7   0  20       36.00       47.72     20.79 o 
   1   1  20     1208.94     1266.17     17.84 o 
   2   1  20      675.34      714.00     11.80 o 
   3   1  20      262.88      281.99      6.83 o 
   4   1  20       43.82       45.20      7.15 o 
   5   1  20       71.69       72.61      9.60 o 
   6   1  20       75.64       84.15     17.79 o 
   7   1  20      127.77      118.75     19.86 o 
   0   2  20      352.76      330.76     12.19 o 
   1   2  20        0.58        2.51      1.72 o 
   2   2  20      167.99      160.01      5.37 o 
   3   2  20       12.40       11.51      2.46 o 
   4   2  20      182.71      178.94      7.92 o 
   5   2  20      172.27      187.68      9.32 o 
   6   2  20      153.63      175.93     11.62 o 
   7   2  20        0.09        6.71      5.38 o 
   1   3  20        8.73        5.77      2.15 o 
   2   3  20       89.63       81.84      5.40 o 
   3   3  20       27.19       30.51      4.27 o 
   4   3  20      330.46      356.85     10.88 o 
   5   3  20      251.61      262.49     10.89 o 
   6   3  20      115.49      122.89     12.90 o 
   7   3  20        7.77        2.74      4.52 o 
   0   4  20      915.42     1003.12     23.22 o 
   1   4  20       13.02       16.42      3.15 o 
   2   4  20       18.23       14.62      2.87 o 
   3   4  20      306.63      284.10      7.56 o 
   4   4  20      416.19      446.96     13.08 o 
   5   4  20       73.39       74.55     11.46 o 
   6   4  20       47.18       38.13     11.33 o 
   7   4  20       42.09       38.04     12.25 o 
   1   5  20      118.16      119.32      4.99 o 
   2   5  20       49.88       39.70      4.75 o 
   3   5  20        5.62        6.11      2.39 o 
   4   5  20      126.15      109.41     10.84 o 
   5   5  20        1.83        6.23      2.99 o 
   6   5  20        2.24        3.60      3.11 o 
   7   5  20       81.38       53.52     20.21 o 
   0   6  20      114.39      104.42      7.08 o 
   1   6  20       22.28       13.05      2.51 o 
   2   6  20       11.91        9.11      2.33 o 
   3   6  20      230.76      246.79      8.50 o 
   4   6  20      106.15       89.22      9.34 o 
   5   6  20       58.06       55.82     14.95 o 
   6   6  20        4.68        4.36      3.54 o 
   7   6  20       24.81       24.24      8.44 o 
   1   7  20      592.45      609.49     11.01 o 
   2   7  20       12.05       18.08      3.20 o 
   3   7  20        3.21        2.96      3.51 o 
   4   7  20       26.69       19.75      5.93 o 
   5   7  20        5.30        6.82      3.29 o 
   6   7  20       35.68       26.50      8.08 o 
   7   7  20       68.04       40.91     24.64 o 
   0   8  20     1322.05     1398.26     27.19 o 
   1   8  20        1.08        2.58      2.31 o 
   2   8  20      239.87      255.06      8.60 o 
   3   8  20       11.41       11.76      3.19 o 
   4   8  20      149.16      153.49      8.87 o 
   5   8  20        7.97        7.90      3.85 o 
   6   8  20        0.19        1.13      2.76 o 
   7   8  20       20.50       11.63     12.06 o 
   1   9  20        0.81        2.99      2.02 o 
   2   9  20        4.35        4.81      2.92 o 
   3   9  20       63.13       55.95     12.60 o 
   4   9  20       14.18       12.38      4.86 o 
   5   9  20        0.08        2.09      4.00 o 
   6   9  20        0.64        4.37      3.88 o 
   0  10  20      157.64      151.83      9.43 o 
   1  10  20        0.28        2.68      2.43 o 
   2  10  20       47.43       35.36      8.85 o 
   3  10  20        4.40        7.13      2.81 o 
   4  10  20       49.35       42.60     12.33 o 
   5  10  20       99.05      119.46     12.29 o 
   6  10  20        7.37        9.23      3.58 o 
   1  11  20      434.52      461.80     11.71 o 
   2  11  20       70.44       76.37     15.70 o 
   3  11  20       77.96       73.50     18.97 o 
   4  11  20       11.25       11.52      4.33 o 
   5  11  20       95.36       78.58     14.55 o 
   6  11  20       54.92       23.31     15.21 o 
   0  12  20       89.71       96.90     22.24 o 
   1  12  20       44.30       40.27      9.13 o 
   2  12  20       31.30       32.45      8.47 o 
   3  12  20       92.91       77.22     13.84 o 
   4  12  20       72.66       75.48     11.71 o 
   5  12  20       37.05       28.21     13.77 o 
   1  13  20      342.95      364.25     10.97 o 
   2  13  20       10.84        7.73      3.95 o 
   3  13  20      315.01      365.25     15.33 o 
   4  13  20        0.64        2.41      3.46 o 
   5  13  20      145.33      146.85     14.75 o 
   0  14  20      170.16      179.04     14.41 o 
   1  14  20        4.85        5.61      2.59 o 
   2  14  20       45.92       39.45     13.55 o 
   3  14  20        7.89        5.36      3.30 o 
   4  14  20       23.04       14.98      6.84 o 
   1  15  20        6.71        8.01      3.18 o 
   2  15  20        6.87        6.28      3.39 o 
   3  15  20      364.96      438.52     13.77 o 
   4  15  20        0.20        1.06      3.51 o 
   0  16  20       13.78       13.92      5.90 o 
   1  16  20       13.68       13.60      5.47 o 
   2  16  20      201.27      197.23     11.16 o 
   3  16  20      145.74      137.34     16.68 o 
   1  17  20      200.44      220.69     17.84 o 
   2  17  20       33.38       15.98     12.21 o 
   1   1  21       37.91       42.33      7.41 o 
   2   1  21        7.60        4.79      2.06 o 
   3   1  21        0.76        3.79      1.60 o 
   4   1  21        4.15        6.02      2.58 o 
   5   1  21        4.07        3.66      4.26 o 
   6   1  21       18.57       26.65      7.89 o 
   7   1  21        0.11        2.52      3.45 o 
   0   2  21      648.10      576.60     20.65 o 
   1   2  21      139.45      137.03      6.44 o 
   2   2  21       61.42       65.96      6.67 o 
   3   2  21      220.52      229.84      6.25 o 
   4   2  21        4.82        3.97      2.91 o 
   5   2  21        5.50        7.53      2.56 o 
   6   2  21       61.89       54.70     17.02 o 
   7   2  21        1.84        4.65      4.17 o 
   1   3  21        3.64        6.69      2.11 o 
   2   3  21       35.07       32.58      6.03 o 
   3   3  21      254.49      273.16      8.41 o 
   4   3  21       62.59       67.93     13.23 o 
   5   3  21      332.42      385.39     14.78 o 
   6   3  21       12.86       13.84      5.24 o 
   7   3  21       83.26       68.09     16.71 o 
   0   4  21      278.47      274.64      8.77 o 
   1   4  21       32.95       36.41      5.80 o 
   2   4  21      206.99      199.89      5.73 o 
   3   4  21      185.70      194.98      6.54 o 
   4   4  21        1.52        5.27      2.79 o 
   5   4  21       11.51       12.88      4.53 o 
   6   4  21      126.94      132.82     17.02 o 
   7   4  21       13.34       12.03     11.67 o 
   1   5  21       79.78       72.21      5.92 o 
   2   5  21      124.86      128.02      5.35 o 
   3   5  21      106.83      101.55      9.68 o 
   4   5  21        2.80        4.85      3.06 o 
   5   5  21      120.48      124.86      9.68 o 
   6   5  21      177.43      166.59      8.92 o 
   7   5  21      104.83       63.27     51.31 o 
   0   6  21        3.78        8.08      3.20 o 
   1   6  21        4.53        6.34      2.03 o 
   2   6  21       68.65       71.30      8.49 o 
   3   6  21       75.93       71.83     10.44 o 
   4   6  21       17.26       20.43      5.40 o 
   5   6  21       22.75       22.93      7.58 o 
   6   6  21        0.01        3.50      2.69 o 
   7   6  21      224.10      186.11     23.94 o 
   1   7  21      977.52     1077.88     20.00 o 
   2   7  21       54.46       52.82      9.18 o 
   3   7  21      297.66      356.59      9.40 o 
   4   7  21       45.10       43.91      9.96 o 
   5   7  21       68.91       66.61     15.02 o 
   6   7  21        4.50       14.44      5.34 o 
   0   8  21     1196.93     1246.94     28.02 o 
   1   8  21      337.09      333.23      9.16 o 
   2   8  21       61.53       56.63     10.29 o 
   3   8  21        0.41        3.66      2.69 o 
   4   8  21       33.28       32.07      8.27 o 
   5   8  21        6.10        7.25      3.20 o 
   6   8  21        0.48        4.05      3.66 o 
   1   9  21      227.22      249.27      8.22 o 
   2   9  21       87.89       77.71      8.53 o 
   3   9  21      488.77      530.52     16.07 o 
   4   9  21        6.17        6.40      3.20 o 
   5   9  21      381.65      430.47     14.67 o 
   6   9  21       25.77       18.14     10.21 o 
   0  10  21       30.15       25.03      8.50 o 
   1  10  21        0.00        1.92      2.45 o 
   2  10  21       16.64       16.17      4.23 o 
   3  10  21        0.89        4.24      3.43 o 
   4  10  21        0.65        4.19      3.26 o 
   5  10  21       14.99       14.94      6.24 o 
   6  10  21       87.14       85.27     20.39 o 
   1  11  21      159.30      143.81      8.14 o 
   2  11  21       37.95       39.57     10.94 o 
   3  11  21      219.39      217.30      9.86 o 
   4  11  21       32.03       31.40     10.46 o 
   5  11  21       64.53       56.17     17.75 o 
   0  12  21        0.27        3.64      3.98 o 
   1  12  21        4.19        5.24      2.54 o 
   2  12  21      232.66      214.92     10.50 o 
   3  12  21       70.20       53.80     15.87 o 
   4  12  21       14.33       11.68      5.90 o 
   5  12  21        0.13        3.18      4.44 o 
   1  13  21      500.92      519.82     17.12 o 
   2  13  21        5.29        7.28      3.48 o 
   3  13  21      225.69      237.35     11.73 o 
   4  13  21        0.22        3.19      2.93 o 
   0  14  21      108.73      114.92     13.06 o 
   1  14  21        0.00        5.44      3.27 o 
   2  14  21       35.50       20.65      8.12 o 
   3  14  21        0.82        4.09      3.35 o 
   4  14  21       16.63       12.46      8.89 o 
   1  15  21        1.59        3.60      3.30 o 
   2  15  21       81.74       59.11     21.59 o 
   3  15  21        3.73        4.94      3.95 o 
   0  16  21       18.95       13.65      5.89 o 
   1  16  21      113.20      103.53     18.72 o 
   2  16  21       63.38       48.34     24.47 o 
   0   0  22      510.91      531.02     22.53 o 
   1   0  22      101.51      108.56      7.42 o 
   2   0  22     1064.04     1049.15     22.95 o 
   3   0  22       99.49      118.94     12.31 o 
   4   0  22       69.72       62.71     19.42 o 
   5   0  22      163.38      175.28     16.97 o 
   6   0  22      550.39      643.12     30.41 o 
   1   1  22      153.12      166.79      5.70 o 
   2   1  22        7.85        9.81      2.41 o 
   3   1  22       11.12       13.59      3.41 o 
   4   1  22        0.54        3.34      2.23 o 
   5   1  22      195.19      203.94     10.57 o 
   6   1  22       25.04       26.39      9.58 o 
   0   2  22     1076.68     1074.81     24.65 o 
   1   2  22       18.96       20.50      3.69 o 
   2   2  22       49.16       62.26      5.93 o 
   3   2  22      371.77      391.26      8.61 o 
   4   2  22       78.16       87.94      8.40 o 
   5   2  22       68.23       55.63     15.73 o 
   6   2  22      111.88      122.60     10.81 o 
   1   3  22      285.10      280.94      7.59 o 
   2   3  22       47.90       40.56      6.39 o 
   3   3  22      131.86      150.00      6.53 o 
   4   3  22        9.31       10.51      3.79 o 
   5   3  22      363.60      413.29     13.80 o 
   6   3  22        1.59        6.00      3.86 o 
   0   4  22      188.50      224.82     10.18 o 
   1   4  22       87.89       77.68      6.08 o 
   2   4  22      241.81      235.73      6.34 o 
   3   4  22        9.92        9.81      3.68 o 
   4   4  22      354.21      366.31     12.49 o 
   5   4  22       64.44       52.55     13.93 o 
   6   4  22      403.46      374.98     17.01 o 
   1   5  22       94.50       90.83      4.64 o 
   2   5  22       13.52       14.14      3.48 o 
   3   5  22        8.00       10.36      3.53 o 
   4   5  22       96.20       87.25     10.07 o 
   5   5  22      248.27      261.21     14.34 o 
   6   5  22       83.52       55.46     19.46 o 
   0   6  22       20.28       13.22      4.18 o 
   1   6  22      295.42      295.53      8.25 o 
   2   6  22      290.84      292.41      9.65 o 
   3   6  22       12.80       12.30      3.35 o 
   4   6  22      101.27       81.72     10.82 o 
   5   6  22       25.93       21.17      8.24 o 
   6   6  22       88.28       55.76      9.92 o 
   1   7  22       24.52       20.91      4.06 o 
   2   7  22      138.21      133.60      8.15 o 
   3   7  22      112.33      129.85      6.72 o 
   4   7  22       30.22       25.16      6.00 o 
   5   7  22        3.81        5.43      2.91 o 
   6   7  22        2.01        4.18      2.56 o 
   0   8  22      547.54      573.53     13.37 o 
   1   8  22       70.14       73.33      9.25 o 
   2   8  22        6.48        5.58      2.67 o 
   3   8  22      224.39      215.13     10.80 o 
   4   8  22       16.19       16.91      7.24 o 
   5   8  22       40.39       47.47     14.47 o 
   6   8  22       42.24       23.44     27.51 o 
   1   9  22       49.48       53.49      7.43 o 
   2   9  22       22.87       19.75      5.46 o 
   3   9  22       12.18       14.03      4.60 o 
   4   9  22        0.02        3.85      2.69 o 
   5   9  22        0.56        1.44      3.68 o 
   0  10  22        3.29        3.37      3.79 o 
   1  10  22      220.65      231.36      9.19 o 
   2  10  22      134.60      124.23     13.35 o 
   3  10  22        0.52        4.37      3.77 o 
   4  10  22       15.13       16.39      5.05 o 
   5  10  22      105.77      107.20     12.74 o 
   1  11  22       90.11       82.21      9.63 o 
   2  11  22        1.77        2.13      2.86 o 
   3  11  22      118.23      116.26     12.18 o 
   4  11  22        1.02        3.65      3.39 o 
   5  11  22       17.84       16.25      7.76 o 
   0  12  22      948.44     1092.24     33.27 o 
   1  12  22       57.76       53.04     14.13 o 
   2  12  22      203.41      215.07     10.47 o 
   3  12  22       46.10       37.74     16.40 o 
   4  12  22       57.64       38.01     13.85 o 
   1  13  22       15.33       14.46      4.78 o 
   2  13  22       22.01       18.44      5.56 o 
   3  13  22        1.50        2.03      3.07 o 
   4  13  22        5.78        6.25      4.18 o 
   0  14  22       13.45       11.54      7.00 o 
   1  14  22      157.20      172.62      9.35 o 
   2  14  22       22.03       23.56      8.54 o 
   3  14  22       10.50        9.11      4.88 o 
   1  15  22       16.91       10.35      4.53 o 
   2  15  22       28.06       16.41      7.61 o 
   1  16  22        9.17        5.18      4.53 o 
   1   1  23       56.23       43.16      7.16 o 
   2   1  23       61.29       65.76      7.04 o 
   3   1  23       11.34       14.08      3.78 o 
   4   1  23        0.08        4.71      2.71 o 
   5   1  23       14.80       14.41      6.10 o 
   6   1  23       70.00       59.47     20.35 o 
   0   2  23      252.95      229.28     17.91 o 
   1   2  23      181.12      163.48      5.70 o 
   2   2  23      263.15      303.36      7.06 o 
   3   2  23       91.69       80.86      7.98 o 
   4   2  23       82.82       95.24      7.00 o 
   5   2  23       72.19       68.97     13.17 o 
   6   2  23       29.72       24.23      8.97 o 
   1   3  23        0.63        3.08      2.08 o 
   2   3  23      108.35      105.86      5.78 o 
   3   3  23        0.08        3.49      2.33 o 
   4   3  23       48.26       40.42     11.35 o 
   5   3  23        4.20        4.49      3.56 o 
   6   3  23       25.04       22.29      8.83 o 
   0   4  23     1479.92     1601.90     36.99 o 
   1   4  23       16.33       17.26      3.82 o 
   2   4  23       20.44       15.91      3.88 o 
   3   4  23        8.22        7.53      2.50 o 
   4   4  23      368.15      392.36     12.31 o 
   5   4  23       36.12       25.65      8.04 o 
   6   4  23       39.26       29.86     10.06 o 
   1   5  23       26.72       26.98      5.44 o 
   2   5  23       39.62       36.67      8.39 o 
   3   5  23       63.51       61.11      8.95 o 
   4   5  23       12.86       10.02      2.96 o 
   5   5  23       23.70       25.51      6.75 o 
   6   5  23       61.26       52.35     21.91 o 
   0   6  23      438.32      488.74     13.66 o 
   1   6  23       98.50       84.74      6.41 o 
   2   6  23      247.72      242.72      9.54 o 
   3   6  23       41.96       35.32      9.00 o 
   4   6  23       13.82       19.01      5.17 o 
   5   6  23        3.06        5.86      3.11 o 
   6   6  23       89.45       78.25     17.19 o 
   1   7  23      113.18      101.89     10.33 o 
   2   7  23       12.56        9.53      3.64 o 
   3   7  23        2.13        4.28      2.98 o 
   4   7  23       21.49       16.95      5.30 o 
   5   7  23        0.22        5.05      2.99 o 
   6   7  23       56.35       36.70     27.11 o 
   0   8  23      196.49      201.37     10.07 o 
   1   8  23       15.22       13.73      3.90 o 
   2   8  23      619.36      661.66     15.59 o 
   3   8  23       14.38       18.00      5.54 o 
   4   8  23       99.02      113.27     11.20 o 
   5   8  23        3.28        2.02      3.42 o 
   1   9  23       22.75       17.11      5.11 o 
   2   9  23       67.01       62.45     10.73 o 
   3   9  23        5.79        8.80      3.23 o 
   4   9  23        8.88       14.98      5.82 o 
   5   9  23        7.89        8.49      4.93 o 
   0  10  23        4.29       10.97      5.22 o 
   1  10  23      213.93      190.69      9.18 o 
   2  10  23       32.26       25.24      7.07 o 
   3  10  23       59.53       49.61     13.13 o 
   4  10  23      222.80      247.18     13.64 o 
   5  10  23        0.38        3.46      5.21 o 
   1  11  23       97.88       80.16     18.05 o 
   2  11  23       62.98       55.01     12.80 o 
   3  11  23       12.28       11.01      4.12 o 
   4  11  23       11.63        7.97      3.90 o 
   0  12  23       66.23       50.30     20.07 o 
   1  12  23       18.16       14.58      5.02 o 
   2  12  23      453.16      523.84     16.05 o 
   3  12  23        1.38        3.62      2.73 o 
   4  12  23       61.92       52.27     39.05 o 
   1  13  23        7.57        5.04      3.26 o 
   2  13  23       30.72       18.53      7.31 o 
   3  13  23      189.29      198.84     15.53 o 
   0  14  23      104.71      119.28     22.83 o 
   1  14  23       29.69       21.48      7.24 o 
   2  14  23        5.90        3.50      4.08 o 
   1  15  23        0.03       -0.20      4.79 o 
   0   0  24       77.34       93.04     12.11 o 
   1   0  24        6.89       14.56      4.80 o 
   2   0  24      151.10      159.71      7.20 o 
   3   0  24      194.49      179.98     10.47 o 
   4   0  24      265.78      251.72     13.25 o 
   5   0  24       41.97       43.40     18.81 o 
   1   1  24       10.32       10.17      2.76 o 
   2   1  24        0.16        2.31      1.81 o 
   3   1  24      189.45      194.22      8.80 o 
   4   1  24       54.31       49.72     13.65 o 
   5   1  24       27.57       22.38     10.90 o 
   6   1  24        0.10        4.46      8.17 o 
   0   2  24      325.16      330.08     10.26 o 
   1   2  24        9.17        9.88      3.02 o 
   2   2  24      217.71      211.45      6.93 o 
   3   2  24       14.14       16.65      4.96 o 
   4   2  24      107.79      105.59      9.83 o 
   5   2  24        9.71        7.70      3.99 o 
   1   3  24       29.78       40.38      5.47 o 
   2   3  24        0.28        2.94      2.49 o 
   3   3  24      130.05      154.78      8.51 o 
   4   3  24       16.34       13.68      4.90 o 
   5   3  24        1.19        6.41      3.56 o 
   0   4  24      887.44      897.17     22.95 o 
   1   4  24       11.52       13.87      2.90 o 
   2   4  24      129.19      128.82      6.09 o 
   3   4  24       56.30       45.43     13.50 o 
   4   4  24      801.08      877.82     26.75 o 
   5   4  24        6.95        5.84      3.58 o 
   1   5  24        0.29        3.70      2.14 o 
   2   5  24       40.03       36.79      9.09 o 
   3   5  24       93.01       92.34      9.18 o 
   4   5  24        8.63        8.86      3.76 o 
   5   5  24       10.14       14.90      5.11 o 
   0   6  24      771.15      766.64     20.45 o 
   1   6  24       21.22       18.54      4.98 o 
   2   6  24        6.42        7.97      3.26 o 
   3   6  24       14.88       12.25      3.60 o 
   4   6  24       63.54       46.08     12.70 o 
   5   6  24       37.21       26.86      9.25 o 
   1   7  24        6.22        4.09      2.32 o 
   2   7  24        1.43        4.26      2.81 o 
   3   7  24      117.43      105.70      9.98 o 
   4   7  24       11.47        9.86      3.86 o 
   5   7  24       29.90       18.34      7.00 o 
   0   8  24      401.83      442.59     19.45 o 
   1   8  24       94.33       92.55      8.68 o 
   2   8  24        1.39        4.39      2.35 o 
   3   8  24       23.84       22.09      6.63 o 
   4   8  24      176.58      169.14     10.38 o 
   5   8  24       91.58       74.00     15.00 o 
   1   9  24       18.99       13.28      4.06 o 
   2   9  24      121.69      116.13      9.64 o 
   3   9  24      206.16      193.33      9.55 o 
   4   9  24        0.94        5.25      2.88 o 
   0  10  24        1.95        5.23      4.61 o 
   1  10  24       15.09       13.97      4.56 o 
   2  10  24        4.68        3.28      3.01 o 
   3  10  24       20.18       19.54      6.79 o 
   4  10  24        7.94        5.54      3.84 o 
   1  11  24       91.31       93.75     13.87 o 
   2  11  24        0.03        3.36      3.42 o 
   3  11  24       46.28       36.05     11.73 o 
   4  11  24        3.57        7.39      5.65 o 
   0  12  24        0.51        4.21      3.37 o 
   1  12  24       84.59       61.52     18.90 o 
   2  12  24       40.58       32.29     14.80 o 
   3  12  24       41.82       20.52     13.29 o 
   1  13  24        6.68        5.99      3.23 o 
   2  13  24       13.13        5.43      4.30 o 
   0  14  24        1.57       -1.26      9.85 o 
   1  14  24        0.37        1.91      5.12 o 
   1   1  25        3.26        5.80      2.17 o 
   2   1  25        3.20        4.51      1.94 o 
   3   1  25       10.44       11.11      3.01 o 
   4   1  25        2.25        3.72      2.48 o 
   5   1  25       20.65       19.27      9.39 o 
   0   2  25       85.90       73.85      6.91 o 
   1   2  25        1.15        3.08      1.63 o 
   2   2  25       31.67       26.74      7.54 o 
   3   2  25       68.23       66.09     10.01 o 
   4   2  25       27.62       21.85      8.25 o 
   5   2  25        5.39        6.25      4.13 o 
   1   3  25        6.15        5.71      2.35 o 
   2   3  25        7.69        7.40      2.83 o 
   3   3  25      154.50      168.22      9.34 o 
   4   3  25       12.44        9.04      4.46 o 
   5   3  25       86.40      104.93     10.31 o 
   0   4  25       68.56       59.92     11.33 o 
   1   4  25       73.62       69.17     10.25 o 
   2   4  25       54.79       51.81     13.40 o 
   3   4  25        6.65        9.05      3.80 o 
   4   4  25       31.13       23.57      8.11 o 
   5   4  25       40.31       33.27     13.08 o 
   1   5  25       68.62       76.15      5.75 o 
   2   5  25       53.38       41.70     11.71 o 
   3   5  25       15.44       15.65      5.18 o 
   4   5  25        1.28        4.10      3.43 o 
   5   5  25        0.07        5.70      3.44 o 
   0   6  25       23.38       25.01      7.52 o 
   1   6  25        4.76        7.41      2.99 o 
   2   6  25        5.31        5.37      2.83 o 
   3   6  25       13.86       13.08      4.11 o 
   4   6  25      110.55       98.86     11.27 o 
   5   6  25       46.92       32.48     16.36 o 
   1   7  25       33.96       45.19      9.82 o 
   2   7  25       18.04       11.69      4.46 o 
   3   7  25      264.04      285.21     10.96 o 
   4   7  25       41.85       31.81     10.30 o 
   0   8  25       22.48       12.49      6.35 o 
   1   8  25        4.55        5.61      2.89 o 
   2   8  25      113.36       91.06      9.10 o 
   3   8  25       67.85       52.97     11.28 o 
   4   8  25      117.54      115.07     10.17 o 
   1   9  25      126.33      124.35      9.33 o 
   2   9  25        2.17        4.00      2.78 o 
   3   9  25      251.66      253.63     10.03 o 
   4   9  25        0.03        1.91      3.84 o 
   0  10  25        0.01        3.95      2.95 o 
   1  10  25       11.92       12.37      4.28 o 
   2  10  25       67.52       46.82     14.75 o 
   3  10  25        9.90        4.28      2.83 o 
   1  11  25      105.69      112.98      9.68 o 
   2  11  25        8.36        6.69      3.33 o 
   3  11  25      149.40      129.39     11.27 o 
   0  12  25       89.91       54.35     39.32 o 
   1  12  25        0.01        3.42      3.98 o 
   2  12  25       37.95       15.50     23.43 o 
   1  13  25       57.84       26.50     29.01 o 
   0   0  26        9.44       11.15      6.10 o 
   1   0  26      109.95      117.72     10.12 o 
   2   0  26       15.27       10.68      5.07 o 
   3   0  26        2.18        5.04      3.76 o 
   4   0  26       79.18       53.17     29.72 o 
   1   1  26      227.69      257.87      8.13 o 
   2   1  26       56.85       39.86     12.55 o 
   3   1  26       42.81       37.29     15.23 o 
   4   1  26        0.25        3.24      2.96 o 
   5   1  26       18.15       14.38     15.53 o 
   0   2  26       39.37       34.79      9.99 o 
   1   2  26        2.53        3.84      1.93 o 
   2   2  26       28.17       28.68      9.06 o 
   3   2  26        6.91        7.11      2.85 o 
   4   2  26        1.79        4.69      3.21 o 
   5   2  26       23.38       15.02     21.32 o 
   1   3  26       55.54       64.25      7.61 o 
   2   3  26       18.31       14.18      4.17 o 
   3   3  26        6.08       10.43      3.96 o 
   4   3  26       35.42       27.05     10.27 o 
   0   4  26       28.79       26.33      9.13 o 
   1   4  26      104.71       98.01      5.62 o 
   2   4  26        1.20        2.93      1.99 o 
   3   4  26        0.70        5.52      3.35 o 
   4   4  26       68.71       73.49     10.50 o 
   1   5  26       34.23       26.72      9.31 o 
   2   5  26        0.60        1.69      2.37 o 
   3   5  26        0.22        2.57      1.89 o 
   4   5  26       46.09       26.39      9.60 o 
   0   6  26        3.30        5.73      3.16 o 
   1   6  26       62.99       51.88     10.85 o 
   2   6  26       48.54       35.98     11.36 o 
   3   6  26      543.22      572.13     16.21 o 
   4   6  26       18.55       14.55      5.62 o 
   1   7  26       18.85       12.23      5.13 o 
   2   7  26        0.82        2.59      2.43 o 
   3   7  26       32.01       21.80      7.99 o 
   4   7  26        2.61        4.44      3.97 o 
   0   8  26       20.83       19.51     10.53 o 
   1   8  26        8.98       10.40      3.43 o 
   2   8  26        3.41        4.84      2.81 o 
   3   8  26        9.11        3.11      2.90 o 
   1   9  26        8.31        6.48      3.86 o 
   2   9  26        0.53        3.31      2.36 o 
   3   9  26        2.27        6.17      3.96 o 
   0  10  26      241.02      267.73     18.26 o 
   1  10  26        0.29        3.20      2.47 o 
   2  10  26        3.55        8.47      5.75 o 
   1  11  26      112.94      109.93     17.19 o 
   2  11  26        0.72        7.19      6.85 o 
   1   1  27        4.12        5.17      2.03 o 
   2   1  27       30.77       21.97      8.54 o 
   3   1  27       23.83       17.41      7.67 o 
   4   1  27       14.55       12.85      5.23 o 
   0   2  27       47.48       36.57     15.05 o 
   1   2  27       55.43       47.27     11.06 o 
   2   2  27        3.37        3.44      2.55 o 
   3   2  27       16.74       12.42      5.55 o 
   4   2  27      182.94      205.49     13.50 o 
   1   3  27       10.83        6.86      2.76 o 
   2   3  27        3.15        5.55      2.44 o 
   3   3  27        0.28        2.02      3.11 o 
   4   3  27        5.33        6.17      3.63 o 
   0   4  27       42.70       28.57     13.31 o 
   1   4  27        0.85        3.12      2.35 o 
   2   4  27       30.25       21.35      7.58 o 
   3   4  27        1.84        3.85      2.16 o 
   4   4  27       45.39       32.54     19.51 o 
   1   5  27        0.14       20.75      9.22 o 
   2   5  27       97.25       88.69      6.76 o 
   3   5  27        6.50        7.92      2.93 o 
   4   5  27        2.86        1.14      4.39 o 
   0   6  27      452.13      548.31     21.34 o 
   1   6  27       10.40        7.80      3.61 o 
   2   6  27      105.20      116.38      8.84 o 
   3   6  27       35.98       26.42     10.95 o 
   1   7  27       51.83       41.82     12.04 o 
   2   7  27       14.43        8.48      2.70 o 
   3   7  27      136.64      147.83     11.90 o 
   0   8  27       50.39       36.69     26.21 o 
   1   8  27        8.34        7.73      3.74 o 
   2   8  27       86.19       83.06      9.62 o 
   1   9  27       74.33       50.35     16.59 o 
   2   9  27        7.48        5.91      4.51 o 
   0  10  27        6.43        9.81     16.13 o 
   1  10  27        3.60        3.53      2.88 o 
   0   0  28       78.59       69.32      9.62 o 
   1   0  28       20.05       12.34      4.76 o 
   2   0  28       51.92       41.58     12.33 o 
   3   0  28      117.33      115.09     13.69 o 
   1   1  28       45.60       32.37     10.86 o 
   2   1  28        9.00        6.78      3.32 o 
   3   1  28       18.08       11.52      5.50 o 
   0   2  28      321.24      340.34     11.41 o 
   1   2  28        0.14        1.98      2.26 o 
   2   2  28      169.02      172.16      8.83 o 
   3   2  28       28.72       16.57      7.99 o 
   1   3  28       10.71       10.49      3.77 o 
   2   3  28        6.53        6.38      2.79 o 
   3   3  28       45.04       26.81     13.03 o 
   0   4  28      248.94      234.35     10.71 o 
   1   4  28       57.03       51.27      8.64 o 
   2   4  28       11.75       10.89      3.67 o 
   3   4  28        0.30        3.88      3.61 o 
   1   5  28        0.35        3.92      2.43 o 
   2   5  28        0.03        1.88      2.47 o 
   3   5  28       39.52       22.56     13.24 o 
   0   6  28      323.55      278.34     16.95 o 
   1   6  28        4.16        5.07      2.92 o 
   2   6  28       11.97        9.08      3.77 o 
   1   7  28       35.10       24.81     11.90 o 
   2   7  28        8.71        3.90      3.93 o 
   0   8  28      116.43      109.37     19.85 o 
   1   8  28       48.72       28.40     13.21 o 
   1   1  29       23.79       19.44      6.65 o 
   2   1  29        0.15        1.99      2.40 o 
   0   2  29      313.93      325.71     16.22 o 
   1   2  29       17.99       10.48      4.53 o 
   2   2  29       32.10       23.30     10.54 o 
   1   3  29       11.79        9.67      3.86 o 
   2   3  29       26.60       16.81      8.23 o 
   0   4  29      247.48      243.99     17.44 o 
   1   4  29        3.25        4.51      2.58 o 
   2   4  29        0.03        2.93      2.66 o 
   1   5  29       14.29        8.24      4.79 o 
   0   6  29        0.92        5.21      4.28 o 
   0   0  30       16.20       11.33      9.98 o 
                                                 
